# Supplementary material for: Melatonin ameliorates tau-related pathology via the miR-504-3p and CDK5 axis in Alzheimer’s disease
Source: Transl Neurodegener. 2022 May 9;11:27. doi: 10.1186/s40035-022-00302-4 (PMC9082841; doi:10.1186/s40035-022-00302-4)
Supplement: Supplementary file 2 — Additional file 2: MicroRNA expression profile dataset. [file 40035_2022_302_MOESM2_ESM.xls]

## Sheet: H1,H2,H3--H4,H5,H6.all.miRNA
miRNA	hTau+SA-1	hTau+SA-2	hTau+SA-3	hTau+MT-1	hTau+MT-2	hTau+MT-3	log2(Fold_change)	p-value	Website
mmu-miR-7032-3p	10	11	12	0	0	0	-6.43206880917669	5.88924e-06	http://www.mirbase.org/cgi-bin/mature.pl?mature_acc=MIMAT0027969
mmu-miR-135a-5p	2455	2923	2342	3420	3331	5529	0.757348016860507	0.000417210894884521	http://www.mirbase.org/cgi-bin/mature.pl?mature_acc=MIMAT0000147
mmu-miR-135b-5p	126	161	116	192	197	255	0.776193502678017	0.00152156208819546	http://www.mirbase.org/cgi-bin/mature.pl?mature_acc=MIMAT0000612
mmu-miR-135a-1-3p	21	18	15	42	27	62	1.36373330542494	0.00417065258949308	http://www.mirbase.org/cgi-bin/mature.pl?mature_acc=MIMAT0004531
mmu-miR-504-3p	0	0	0	12	14	0	6.25829111098162	0.00441254467810591	http://www.mirbase.org/cgi-bin/mature.pl?mature_acc=MIMAT0017277
mmu-miR-214-5p	0	19	11	0	0	0	-6.25808152268185	0.00471087570701945	http://www.mirbase.org/cgi-bin/mature.pl?mature_acc=MIMAT0004664
mmu-miR-145a-5p	3957	9618	3930	2627	2508	3879	-0.839554218450207	0.00478633800553337	http://www.mirbase.org/cgi-bin/mature.pl?mature_acc=MIMAT0000157
mmu-miR-5125	0	0	0	0	11	10	5.80362010588963	0.00622765949830984	http://www.mirbase.org/cgi-bin/mature.pl?mature_acc=MIMAT0020635
mmu-miR-2137	0	0	0	12	10	0	6.03846505641261	0.00625021218545048	http://www.mirbase.org/cgi-bin/mature.pl?mature_acc=MIMAT0011213
mmu-miR-7026-5p	0	0	0	11	10	0	5.96710588361939	0.00702394990832929	http://www.mirbase.org/cgi-bin/mature.pl?mature_acc=MIMAT0027956
mmu-miR-7066-5p	0	10	13	0	0	0	-5.90712320928623	0.00704938133034806	http://www.mirbase.org/cgi-bin/mature.pl?mature_acc=MIMAT0028036
mmu-miR-124b-3p	0	0	0	12	0	10	5.99938235852392	0.00710025213558447	http://www.mirbase.org/cgi-bin/mature.pl?mature_acc=MIMAT0049857
mmu-miR-5134-3p	10	0	12	0	0	0	-5.89704909926385	0.00726841856385439	http://www.mirbase.org/cgi-bin/mature.pl?mature_acc=MIMAT0022989
mmu-miR-7004-5p	0	0	0	10	0	10	5.84901662348565	0.00824265497375521	http://www.mirbase.org/cgi-bin/mature.pl?mature_acc=MIMAT0027912
mmu-miR-143-3p	13867	40603	17388	7904	14813	15186	-0.822712500667346	0.00947167272945107	http://www.mirbase.org/cgi-bin/mature.pl?mature_acc=MIMAT0000247
mmu-miR-6986-5p	0	10	10	0	0	0	-5.7010864647291	0.00962742471486889	http://www.mirbase.org/cgi-bin/mature.pl?mature_acc=MIMAT0027874
mmu-miR-298-5p	563	640	581	2108	549	754	1.1321797793594	0.00980258621808281	http://www.mirbase.org/cgi-bin/mature.pl?mature_acc=MIMAT0000376
mmu-miR-451a	3100	1022	1108	3113	1981	5245	1.04612362723715	0.011395129251704	http://www.mirbase.org/cgi-bin/mature.pl?mature_acc=MIMAT0001632
mmu-miR-335-3p	1920	2370	1594	3016	2207	2751	0.567288971301399	0.014828878485728	http://www.mirbase.org/cgi-bin/mature.pl?mature_acc=MIMAT0004704
mmu-miR-592-5p	351	375	249	323	434	637	0.591525985116469	0.0169786317466917	http://www.mirbase.org/cgi-bin/mature.pl?mature_acc=MIMAT0003730
mmu-miR-669b-5p	24	15	15	33	30	42	1.04524660843242	0.0184528310839786	http://www.mirbase.org/cgi-bin/mature.pl?mature_acc=MIMAT0003476
mmu-miR-758-3p	882	1023	727	1359	985	1173	0.547817890404704	0.0217275032745203	http://www.mirbase.org/cgi-bin/mature.pl?mature_acc=MIMAT0003889
mmu-miR-10a-5p	288	473	181	149	209	162	-0.736134846590247	0.0223413921666887	http://www.mirbase.org/cgi-bin/mature.pl?mature_acc=MIMAT0000648
mmu-miR-423-5p	4434	2111	2962	1820	1955	2099	-0.610835398824214	0.0240833042615186	http://www.mirbase.org/cgi-bin/mature.pl?mature_acc=MIMAT0004825
mmu-miR-669p-5p	756	770	602	798	798	1190	0.478719199518612	0.0245045919501564	http://www.mirbase.org/cgi-bin/mature.pl?mature_acc=MIMAT0014889
mmu-miR-669a-5p	756	770	602	798	798	1190	0.47871915386665	0.0245292760424084	http://www.mirbase.org/cgi-bin/mature.pl?mature_acc=MIMAT0003477
mmu-miR-495-3p	3095	3334	2721	3556	3955	3894	0.423598442881859	0.0268644369190585	http://www.mirbase.org/cgi-bin/mature.pl?mature_acc=MIMAT0003456
mmu-miR-145a-3p	591	1130	722	433	545	609	-0.517608390353628	0.0285479400515557	http://www.mirbase.org/cgi-bin/mature.pl?mature_acc=MIMAT0004534
mmu-miR-669o-3p	96	72	72	84	132	144	0.657191446308741	0.0323578697322469	http://www.mirbase.org/cgi-bin/mature.pl?mature_acc=MIMAT0017347
mmu-miR-669a-3p	96	72	72	84	132	144	0.657173726845755	0.0327564702260184	http://www.mirbase.org/cgi-bin/mature.pl?mature_acc=MIMAT0017243
mmu-miR-1224-5p	513	599	528	597	634	814	0.413044363608675	0.0343541084341585	http://www.mirbase.org/cgi-bin/mature.pl?mature_acc=MIMAT0005460
mmu-miR-199a-5p	376	1472	535	358	372	530	-0.792718388661508	0.0345089803085576	http://www.mirbase.org/cgi-bin/mature.pl?mature_acc=MIMAT0000229
mmu-miR-183-5p	200	379	209	330	199	829	0.860992035596057	0.0353188750976558	http://www.mirbase.org/cgi-bin/mature.pl?mature_acc=MIMAT0000212
mmu-miR-7b-5p	25483	30028	27385	46368	29488	32126	0.523038645558587	0.0354486643710281	http://www.mirbase.org/cgi-bin/mature.pl?mature_acc=MIMAT0000678
mmu-miR-486b-5p	13191	6182	6255	4266	5324	6478	-0.603643522017123	0.0373452419190655	http://www.mirbase.org/cgi-bin/mature.pl?mature_acc=MIMAT0014943
mmu-miR-486a-5p	13191	6182	6255	4266	5324	6478	-0.603643559572594	0.0374057821317178	http://www.mirbase.org/cgi-bin/mature.pl?mature_acc=MIMAT0003130
mmu-miR-200a-3p	228	296	72	128	367	702	1.0484760211146	0.0376318285606867	http://www.mirbase.org/cgi-bin/mature.pl?mature_acc=MIMAT0000519
mmu-miR-3547-3p	0	0	0	23	0	0	6.21400316631384	0.047802418657992	http://www.mirbase.org/cgi-bin/mature.pl?mature_acc=MIMAT0027833
mmu-miR-490-3p	344	409	272	466	376	464	0.469508806853245	0.0484643754212355	http://www.mirbase.org/cgi-bin/mature.pl?mature_acc=MIMAT0003780
mmu-miR-467d-3p	77	132	66	99	176	132	0.668782094920657	0.0490402998023302	http://www.mirbase.org/cgi-bin/mature.pl?mature_acc=MIMAT0004887
mmu-miR-467a-3p	77	132	66	99	176	132	0.668786675627365	0.0494140548360753	http://www.mirbase.org/cgi-bin/mature.pl?mature_acc=MIMAT0002108
mmu-miR-7a-5p	193306	218226	203660	422464	212503	200563	0.608008724636413	0.049526235508674	http://www.mirbase.org/cgi-bin/mature.pl?mature_acc=MIMAT0000677
mmu-miR-323-5p	192	284	267	323	271	362	0.473603325611147	0.0525758787564854	http://www.mirbase.org/cgi-bin/mature.pl?mature_acc=MIMAT0004638
mmu-miR-200b-3p	549	610	158	382	612	1229	0.81517495427551	0.0531338724838278	http://www.mirbase.org/cgi-bin/mature.pl?mature_acc=MIMAT0000233
mmu-miR-6540-5p	835	1037	743	1068	1018	1095	0.398664810457748	0.0544873482081703	http://www.mirbase.org/cgi-bin/mature.pl?mature_acc=MIMAT0025585
mmu-miR-199b-3p	1866	4806	2387	1326	2163	2279	-0.549612498500033	0.0560307234494713	http://www.mirbase.org/cgi-bin/mature.pl?mature_acc=MIMAT0004667
mmu-miR-199a-3p	1866	4806	2387	1326	2163	2279	-0.549612521434248	0.0561057558721033	http://www.mirbase.org/cgi-bin/mature.pl?mature_acc=MIMAT0000230
mmu-miR-200b-5p	0	0	0	0	0	17	5.44772966824626	0.0582000113369909	http://www.mirbase.org/cgi-bin/mature.pl?mature_acc=MIMAT0004545
mmu-miR-383-5p	7329	9202	5347	6713	8146	13438	0.451041110085804	0.063429004645847	http://www.mirbase.org/cgi-bin/mature.pl?mature_acc=MIMAT0000748
mmu-miR-378c	1097	1634	1069	723	1062	902	-0.396022701938555	0.0659037784185545	http://www.mirbase.org/cgi-bin/mature.pl?mature_acc=MIMAT0025138
mmu-miR-690	0	0	0	15	0	0	5.60232000122822	0.068232209959375	http://www.mirbase.org/cgi-bin/mature.pl?mature_acc=MIMAT0003469
mmu-miR-434-5p	18476	20093	18131	17312	23300	26829	0.333793062380777	0.0691511115089787	http://www.mirbase.org/cgi-bin/mature.pl?mature_acc=MIMAT0001421
mmu-miR-376b-5p	949	1184	995	856	1364	1643	0.379265291127491	0.0739791703212252	http://www.mirbase.org/cgi-bin/mature.pl?mature_acc=MIMAT0003388
mmu-miR-335-5p	55	84	109	93	93	203	0.714075336563823	0.0742101908783924	http://www.mirbase.org/cgi-bin/mature.pl?mature_acc=MIMAT0000766
mmu-miR-3473g	0	0	16	0	0	0	-5.45015773090539	0.075058674049221	http://www.mirbase.org/cgi-bin/mature.pl?mature_acc=MIMAT0031427
mmu-miR-378a-3p	8442	13256	9264	6235	8222	7951	-0.362146483713319	0.0777399056747184	http://www.mirbase.org/cgi-bin/mature.pl?mature_acc=MIMAT0003151
mmu-miR-320-3p	6726	6653	15372	6595	5308	6240	-0.564063151880092	0.0777759227380417	http://www.mirbase.org/cgi-bin/mature.pl?mature_acc=MIMAT0000666
mmu-miR-369-5p	4500	4869	3613	4181	5798	5439	0.343267841117981	0.0786513215419436	http://www.mirbase.org/cgi-bin/mature.pl?mature_acc=MIMAT0003185
mmu-miR-5119	0	0	15	0	0	0	-5.35898747145161	0.0794135432011762	http://www.mirbase.org/cgi-bin/mature.pl?mature_acc=MIMAT0020627
mmu-miR-6903-3p	0	0	0	13	0	0	5.39792095984527	0.0805491580987637	http://www.mirbase.org/cgi-bin/mature.pl?mature_acc=MIMAT0027707
mmu-miR-216a-5p	0	0	0	13	0	0	5.39800343372048	0.0812409681381313	http://www.mirbase.org/cgi-bin/mature.pl?mature_acc=MIMAT0000662
mmu-miR-669l-5p	0	0	0	0	0	13	5.07493139198614	0.0814034149381433	http://www.mirbase.org/cgi-bin/mature.pl?mature_acc=MIMAT0009418
mmu-miR-298-3p	0	0	0	13	0	0	5.3980848874969	0.0819316893873456	http://www.mirbase.org/cgi-bin/mature.pl?mature_acc=MIMAT0017007
mmu-miR-1895	0	0	0	0	0	13	5.07485440763764	0.0820140203987295	http://www.mirbase.org/cgi-bin/mature.pl?mature_acc=MIMAT0007867
mmu-miR-615-3p	14	0	0	0	0	0	-5.25819259656565	0.0835176415135498	http://www.mirbase.org/cgi-bin/mature.pl?mature_acc=MIMAT0003783
mmu-miR-32-3p	14	0	0	0	0	0	-5.25821072370467	0.0842079385618969	http://www.mirbase.org/cgi-bin/mature.pl?mature_acc=MIMAT0017050
mmu-miR-143-5p	39	177	79	29	46	68	-0.945402816697471	0.086126040639672	http://www.mirbase.org/cgi-bin/mature.pl?mature_acc=MIMAT0017006
mmu-miR-380-3p	736	726	677	636	912	1012	0.339212187625145	0.0886855187573881	http://www.mirbase.org/cgi-bin/mature.pl?mature_acc=MIMAT0000745
mmu-miR-485-5p	3795	4486	4714	4844	4647	5811	0.336106775137537	0.0894683011544468	http://www.mirbase.org/cgi-bin/mature.pl?mature_acc=MIMAT0003128
mmu-miR-384-3p	283	345	425	348	380	614	0.424869593392075	0.0896480444591611	http://www.mirbase.org/cgi-bin/mature.pl?mature_acc=MIMAT0001076
mmu-miR-184-3p	234	267	299	229	134	93	-0.649299787189603	0.0898770455935508	http://www.mirbase.org/cgi-bin/mature.pl?mature_acc=MIMAT0000213
mmu-miR-6997-3p	13	0	0	0	0	0	-5.15390832771412	0.0912134433229099	http://www.mirbase.org/cgi-bin/mature.pl?mature_acc=MIMAT0027897
mmu-miR-341-5p	0	0	0	0	0	12	4.96419956429783	0.0919779765295471	http://www.mirbase.org/cgi-bin/mature.pl?mature_acc=MIMAT0017037
mmu-miR-30c-2-3p	1777	2121	1976	1285	1667	1396	-0.33127268777092	0.0924078434277439	http://www.mirbase.org/cgi-bin/mature.pl?mature_acc=MIMAT0005438
mmu-miR-200c-3p	31	77	40	61	37	185	1.0028622879981	0.0961548013820665	http://www.mirbase.org/cgi-bin/mature.pl?mature_acc=MIMAT0000657
mmu-miR-466b-5p	27	30	17	0	0	17	-2.11786006141358	0.0986459645226112	http://www.mirbase.org/cgi-bin/mature.pl?mature_acc=MIMAT0004875
mmu-miR-376b-3p	559	596	413	428	754	746	0.377630918430442	0.0986573002406827	http://www.mirbase.org/cgi-bin/mature.pl?mature_acc=MIMAT0001092
mmu-miR-12189-3p	0	13	0	0	0	0	-5.02794020878393	0.0988873502316111	http://www.mirbase.org/cgi-bin/mature.pl?mature_acc=MIMAT0049848
mmu-miR-466o-5p	27	30	17	0	0	17	-2.11792875057461	0.0991884001930077	http://www.mirbase.org/cgi-bin/mature.pl?mature_acc=MIMAT0014885
mmu-miR-6999-3p	0	0	12	0	0	0	-5.04485128632144	0.0992708523559729	http://www.mirbase.org/cgi-bin/mature.pl?mature_acc=MIMAT0027901
mmu-miR-6948-3p	29	25	23	37	34	41	0.638794503949691	0.0993649282054406	http://www.mirbase.org/cgi-bin/mature.pl?mature_acc=MIMAT0027797
mmu-miR-1193-5p	12	0	0	0	0	0	-5.04149034819097	0.0999570583028554	http://www.mirbase.org/cgi-bin/mature.pl?mature_acc=MIMAT0017329
mmu-miR-6769b-5p	12	0	0	0	0	0	-5.04151216372574	0.100745869193487	http://www.mirbase.org/cgi-bin/mature.pl?mature_acc=MIMAT0028040
mmu-miR-19a-3p	0	0	0	0	0	11	4.84442732782446	0.103270619847493	http://www.mirbase.org/cgi-bin/mature.pl?mature_acc=MIMAT0000651
mmu-miR-344d-1-5p	0	0	0	10	0	0	5.0249798720586	0.103780245041503	http://www.mirbase.org/cgi-bin/mature.pl?mature_acc=MIMAT0014819
mmu-miR-7046-3p	0	0	0	0	0	11	4.8443348067812	0.103987716163674	http://www.mirbase.org/cgi-bin/mature.pl?mature_acc=MIMAT0027997
mmu-miR-6900-3p	0	0	0	10	0	0	5.02509	0.10462790893104	http://www.mirbase.org/cgi-bin/mature.pl?mature_acc=MIMAT0027701
mmu-miR-7056-5p	0	0	0	10	0	0	5.02520366636311	0.105469856343319	http://www.mirbase.org/cgi-bin/mature.pl?mature_acc=MIMAT0028016
mmu-miR-3473a	0	0	0	10	0	0	5.02531640987856	0.106334964446144	http://www.mirbase.org/cgi-bin/mature.pl?mature_acc=MIMAT0015645
mmu-miR-7236-3p	0	0	0	10	0	0	5.0254272592871	0.107194793457853	http://www.mirbase.org/cgi-bin/mature.pl?mature_acc=MIMAT0028441
mmu-miR-3062-5p	0	0	0	10	0	0	5.02553893286071	0.108070422265393	http://www.mirbase.org/cgi-bin/mature.pl?mature_acc=MIMAT0014830
mmu-miR-301b-3p	0	0	0	0	10	0	4.8029115541902	0.108333857811827	http://www.mirbase.org/cgi-bin/mature.pl?mature_acc=MIMAT0004186
mmu-miR-140-3p	8962	12339	7040	6431	7025	7098	-0.347469352229341	0.108572228012034	http://www.mirbase.org/cgi-bin/mature.pl?mature_acc=MIMAT0000152
mmu-miR-1949	0	12	0	0	0	0	-4.91684459308177	0.10918282228623	http://www.mirbase.org/cgi-bin/mature.pl?mature_acc=MIMAT0009416
mmu-miR-466i-5p	88	82	63	14	77	24	-0.947578156761618	0.10988408960581	http://www.mirbase.org/cgi-bin/mature.pl?mature_acc=MIMAT0017325
mmu-miR-6922-3p	0	0	11	0	0	0	-4.92290216515531	0.11000523736553	http://www.mirbase.org/cgi-bin/mature.pl?mature_acc=MIMAT0027745
mmu-miR-344g-3p	0	12	0	0	0	0	-4.91679436010747	0.110027669229707	http://www.mirbase.org/cgi-bin/mature.pl?mature_acc=MIMAT0014930
mmu-miR-467e-5p	33	22	29	40	32	55	0.67981581287577	0.111863391204639	http://www.mirbase.org/cgi-bin/mature.pl?mature_acc=MIMAT0005293
mmu-miR-770-5p	2166	2895	2342	3104	2158	3553	0.366090345329553	0.114214288664557	http://www.mirbase.org/cgi-bin/mature.pl?mature_acc=MIMAT0004822
mmu-miR-1264-3p	238	314	168	324	303	261	0.435184338693447	0.117304696734792	http://www.mirbase.org/cgi-bin/mature.pl?mature_acc=MIMAT0014803
mmu-miR-378b	185	246	160	111	177	114	-0.447530614382365	0.120416429804729	http://www.mirbase.org/cgi-bin/mature.pl?mature_acc=MIMAT0019348
mmu-miR-106a-5p	0	11	0	0	0	0	-4.79647577318937	0.121411353552337	http://www.mirbase.org/cgi-bin/mature.pl?mature_acc=MIMAT0000385
mmu-miR-6997-5p	0	0	0	0	0	10	4.71309225803284	0.122553059425483	http://www.mirbase.org/cgi-bin/mature.pl?mature_acc=MIMAT0027896
mmu-miR-344f-3p	41	55	47	71	53	67	0.534492981103756	0.123344124134315	http://www.mirbase.org/cgi-bin/mature.pl?mature_acc=MIMAT0014932
mmu-miR-6933-5p	0	0	0	0	0	10	4.71298960665691	0.123375352446717	http://www.mirbase.org/cgi-bin/mature.pl?mature_acc=MIMAT0027766
mmu-miR-6959-5p	0	0	0	0	0	10	4.71288787267686	0.124197947003467	http://www.mirbase.org/cgi-bin/mature.pl?mature_acc=MIMAT0027818
mmu-miR-543-3p	21570	25929	23788	25184	27365	28071	0.282633521273295	0.124316760191242	http://www.mirbase.org/cgi-bin/mature.pl?mature_acc=MIMAT0003168
mmu-miR-466h-5p	0	0	0	0	0	10	4.71278924167937	0.125002810276747	http://www.mirbase.org/cgi-bin/mature.pl?mature_acc=MIMAT0004884
mmu-miR-7226-3p	0	0	0	0	0	10	4.71268808301706	0.125835916086764	http://www.mirbase.org/cgi-bin/mature.pl?mature_acc=MIMAT0028421
mmu-miR-7063-5p	10	0	0	0	0	0	-4.78652172376069	0.127160010706032	http://www.mirbase.org/cgi-bin/mature.pl?mature_acc=MIMAT0028030
mmu-miR-32-5p	11	13	15	15	18	32	0.803516205181135	0.12743369795491	http://www.mirbase.org/cgi-bin/mature.pl?mature_acc=MIMAT0000654
mmu-miR-28a-3p	558	672	654	455	476	483	-0.307547228676208	0.127552591849749	http://www.mirbase.org/cgi-bin/mature.pl?mature_acc=MIMAT0004661
mmu-miR-3102-3p	474	556	485	413	326	346	-0.356679453043737	0.128674596834386	http://www.mirbase.org/cgi-bin/mature.pl?mature_acc=MIMAT0014936
mmu-miR-5615-5p	12	12	12	0	0	10	-1.82244625442915	0.12972031602779	http://www.mirbase.org/cgi-bin/mature.pl?mature_acc=MIMAT0022355
mmu-miR-483-3p	20	90	47	13	20	43	-0.964447770243336	0.13042763297798	http://www.mirbase.org/cgi-bin/mature.pl?mature_acc=MIMAT0003120
mmu-miR-182-5p	142	231	132	227	97	418	0.649589388134678	0.131086920710095	http://www.mirbase.org/cgi-bin/mature.pl?mature_acc=MIMAT0000211
mmu-miR-136-5p	596	622	869	580	714	1422	0.431062575583814	0.131667500132775	http://www.mirbase.org/cgi-bin/mature.pl?mature_acc=MIMAT0000148
mmu-miR-1981-5p	1967	2562	3010	2877	2666	3279	0.329554717107863	0.134908203480586	http://www.mirbase.org/cgi-bin/mature.pl?mature_acc=MIMAT0009458
mmu-miR-429-3p	138	142	29	69	162	313	0.860395505755023	0.136734205259727	http://www.mirbase.org/cgi-bin/mature.pl?mature_acc=MIMAT0001537
mmu-miR-770-3p	5400	5829	6883	7078	5909	8049	0.318074531472554	0.137054084873087	http://www.mirbase.org/cgi-bin/mature.pl?mature_acc=MIMAT0003891
mmu-miR-1930-5p	35	29	42	12	21	31	-0.666572217171964	0.141727680621562	http://www.mirbase.org/cgi-bin/mature.pl?mature_acc=MIMAT0009393
mmu-miR-669c-5p	222	250	254	268	245	344	0.335961498020755	0.143616815631387	http://www.mirbase.org/cgi-bin/mature.pl?mature_acc=MIMAT0003479
mmu-miR-6966-3p	12	14	16	0	11	0	-1.83582007945436	0.144191032640267	http://www.mirbase.org/cgi-bin/mature.pl?mature_acc=MIMAT0027835
mmu-miR-466c-5p	24	27	15	12	45	60	0.8650637007658	0.144814294141404	http://www.mirbase.org/cgi-bin/mature.pl?mature_acc=MIMAT0004877
mmu-miR-6947-5p	0	10	0	0	0	0	-4.66460460754544	0.144936930498235	http://www.mirbase.org/cgi-bin/mature.pl?mature_acc=MIMAT0027794
mmu-miR-33-3p	0	10	0	0	0	0	-4.66454462091705	0.14595966389017	http://www.mirbase.org/cgi-bin/mature.pl?mature_acc=MIMAT0004666
mmu-miR-1251-5p	0	13	0	15	11	19	1.93634131897211	0.147996947930401	http://www.mirbase.org/cgi-bin/mature.pl?mature_acc=MIMAT0014824
mmu-miR-874-5p	25	20	23	11	13	16	-0.675213730684125	0.149625640231475	http://www.mirbase.org/cgi-bin/mature.pl?mature_acc=MIMAT0017268
mmu-miR-3102-3p.2-3p	197	142	204	127	125	130	-0.411052318199965	0.150559598751518	http://www.mirbase.org/cgi-bin/mature.pl?mature_acc=MIMAT0014935
mmu-miR-672-3p	49	50	32	22	32	29	-0.560866424171863	0.150717357946818	http://www.mirbase.org/cgi-bin/mature.pl?mature_acc=MIMAT0017241
mmu-miR-221-3p	101531	110925	110254	72666	87153	93455	-0.256339584330488	0.15191323989703	http://www.mirbase.org/cgi-bin/mature.pl?mature_acc=MIMAT0000669
mmu-miR-425-3p	582	730	552	370	501	564	-0.28711013133341	0.152805493089784	http://www.mirbase.org/cgi-bin/mature.pl?mature_acc=MIMAT0001342
mmu-miR-378d	997	1712	1060	752	1015	1049	-0.317364467825813	0.152961319863396	http://www.mirbase.org/cgi-bin/mature.pl?mature_acc=MIMAT0025167
mmu-miR-1188-5p	54	51	56	70	63	74	0.464234737769685	0.154155174871006	http://www.mirbase.org/cgi-bin/mature.pl?mature_acc=MIMAT0005843
mmu-miR-219a-5p	14	20	21	12	33	48	0.800095834943132	0.154604177528405	http://www.mirbase.org/cgi-bin/mature.pl?mature_acc=MIMAT0000664
mmu-let-7b-5p	144289	156454	176592	106087	133684	132898	-0.265634783684147	0.154984335984446	http://www.mirbase.org/cgi-bin/mature.pl?mature_acc=MIMAT0000522
mmu-miR-6945-3p	39	41	55	55	58	65	0.49195903742456	0.156673415216256	http://www.mirbase.org/cgi-bin/mature.pl?mature_acc=MIMAT0027791
mmu-miR-339-5p	1471	1584	1187	889	996	1382	-0.288464409163841	0.156883826427799	http://www.mirbase.org/cgi-bin/mature.pl?mature_acc=MIMAT0000584
mmu-miR-17-3p	13	21	15	19	26	26	0.628808787820318	0.160680975990875	http://www.mirbase.org/cgi-bin/mature.pl?mature_acc=MIMAT0000650
mmu-miR-296-3p	88	126	117	202	96	133	0.52968324733207	0.163352946096955	http://www.mirbase.org/cgi-bin/mature.pl?mature_acc=MIMAT0004576
mmu-miR-25-3p	4576	5833	4520	3309	4362	3880	-0.266942468467352	0.165441728056981	http://www.mirbase.org/cgi-bin/mature.pl?mature_acc=MIMAT0000652
mmu-miR-409-3p	7683	9287	8678	9099	10174	9311	0.265086518618001	0.171625983054408	http://www.mirbase.org/cgi-bin/mature.pl?mature_acc=MIMAT0001090
mmu-miR-152-3p	1382	2172	1038	823	1365	1178	-0.345875209766978	0.171711269952785	http://www.mirbase.org/cgi-bin/mature.pl?mature_acc=MIMAT0000162
mmu-miR-384-5p	1687	1843	1313	1503	1944	2018	0.269663612605635	0.172048668127419	http://www.mirbase.org/cgi-bin/mature.pl?mature_acc=MIMAT0004745
mmu-miR-669o-5p	0	0	14	12	20	18	1.84893117558345	0.176397986058971	http://www.mirbase.org/cgi-bin/mature.pl?mature_acc=MIMAT0009421
mmu-miR-3084-3p	46	62	48	78	72	52	0.503816862730786	0.181135036847162	http://www.mirbase.org/cgi-bin/mature.pl?mature_acc=MIMAT0014877
mmu-miR-3057-3p	14	15	13	18	22	20	0.609674827532922	0.184231986256598	http://www.mirbase.org/cgi-bin/mature.pl?mature_acc=MIMAT0014823
mmu-miR-376a-5p	466	525	406	393	551	655	0.277954889495092	0.185045516817037	http://www.mirbase.org/cgi-bin/mature.pl?mature_acc=MIMAT0003387
mmu-miR-551b-3p	258	256	196	126	179	229	-0.332637261387553	0.185269556421364	http://www.mirbase.org/cgi-bin/mature.pl?mature_acc=MIMAT0003890
mmu-miR-10b-5p	258	182	87	34	93	192	-0.700716705436597	0.18569958310165	http://www.mirbase.org/cgi-bin/mature.pl?mature_acc=MIMAT0000208
mmu-miR-490-5p	112	108	70	114	117	123	0.394554098682451	0.185979074489892	http://www.mirbase.org/cgi-bin/mature.pl?mature_acc=MIMAT0017261
mmu-miR-3099-3p	1661	2132	1839	2857	1621	2034	0.353976025315113	0.186479170458683	http://www.mirbase.org/cgi-bin/mature.pl?mature_acc=MIMAT0014816
mmu-miR-136-3p	663	677	791	503	799	1324	0.35128855003756	0.187549899532801	http://www.mirbase.org/cgi-bin/mature.pl?mature_acc=MIMAT0004532
mmu-miR-431-5p	364	449	289	370	427	451	0.284475908581191	0.190286652352243	http://www.mirbase.org/cgi-bin/mature.pl?mature_acc=MIMAT0001418
mmu-miR-27b-5p	243	239	246	162	200	194	-0.294413845374435	0.190691683196238	http://www.mirbase.org/cgi-bin/mature.pl?mature_acc=MIMAT0004522
mmu-miR-7a-1-3p	440	457	308	240	361	314	-0.302495232693912	0.192028928290561	http://www.mirbase.org/cgi-bin/mature.pl?mature_acc=MIMAT0004670
mmu-miR-296-5p	197	265	183	410	158	241	0.492956471947442	0.192927710001758	http://www.mirbase.org/cgi-bin/mature.pl?mature_acc=MIMAT0000374
mmu-miR-1839-3p	344	397	291	241	257	295	-0.277286	0.193155634218945	http://www.mirbase.org/cgi-bin/mature.pl?mature_acc=MIMAT0009457
mmu-miR-96-5p	20	17	21	20	13	70	0.859574831352243	0.196166252015355	http://www.mirbase.org/cgi-bin/mature.pl?mature_acc=MIMAT0000541
mmu-miR-18a-3p	19	38	34	19	16	20	-0.611093589013251	0.196526668354389	http://www.mirbase.org/cgi-bin/mature.pl?mature_acc=MIMAT0004626
mmu-miR-504-5p	1389	1498	1496	1068	1323	979	-0.270493207844527	0.20078321035599	http://www.mirbase.org/cgi-bin/mature.pl?mature_acc=MIMAT0004889
mmu-miR-7b-3p	49	57	59	37	40	35	-0.451864664950419	0.204677320714872	http://www.mirbase.org/cgi-bin/mature.pl?mature_acc=MIMAT0017071
mmu-miR-935	1586	1813	2263	1366	1490	1535	-0.268587372580376	0.205044855388934	http://www.mirbase.org/cgi-bin/mature.pl?mature_acc=MIMAT0035718
mmu-miR-378a-5p	282	509	324	234	289	314	-0.307577518391043	0.206022615915124	http://www.mirbase.org/cgi-bin/mature.pl?mature_acc=MIMAT0000742
mmu-miR-27b-3p	54962	59544	43860	32739	51200	40109	-0.256074717742751	0.206341782541495	http://www.mirbase.org/cgi-bin/mature.pl?mature_acc=MIMAT0000126
mmu-miR-134-5p	1203	1277	1189	1431	1221	1404	0.258362625341115	0.208207595529394	http://www.mirbase.org/cgi-bin/mature.pl?mature_acc=MIMAT0000146
mmu-miR-324-5p	541	516	480	334	406	476	-0.250707532675995	0.211436561360636	http://www.mirbase.org/cgi-bin/mature.pl?mature_acc=MIMAT0000555
mmu-miR-146b-5p	5951	6211	5183	6234	6555	6206	0.241972187017269	0.21497328802489	http://www.mirbase.org/cgi-bin/mature.pl?mature_acc=MIMAT0003475
mmu-miR-200a-5p	15	18	0	14	18	40	1.19346731583009	0.221455813918411	http://www.mirbase.org/cgi-bin/mature.pl?mature_acc=MIMAT0004619
mmu-miR-376c-5p	17	11	15	16	17	32	0.65944405010476	0.221718986429976	http://www.mirbase.org/cgi-bin/mature.pl?mature_acc=MIMAT0005295
mmu-miR-217-5p	0	11	0	82	0	0	3.24817037888074	0.225739583544917	http://www.mirbase.org/cgi-bin/mature.pl?mature_acc=MIMAT0000679
mmu-miR-133a-3p	986	1524	988	462	820	1358	-0.344997907458648	0.228742156572827	http://www.mirbase.org/cgi-bin/mature.pl?mature_acc=MIMAT0000145
mmu-miR-670-5p	10	10	11	17	16	13	0.675279568442472	0.234499675852126	http://www.mirbase.org/cgi-bin/mature.pl?mature_acc=MIMAT0003736
mmu-miR-541-5p	36062	39964	35323	44053	35048	41987	0.239655738899596	0.238239248858919	http://www.mirbase.org/cgi-bin/mature.pl?mature_acc=MIMAT0003170
mmu-miR-324-3p	653	676	503	375	525	556	-0.24317491147759	0.238708708512287	http://www.mirbase.org/cgi-bin/mature.pl?mature_acc=MIMAT0000556
mmu-miR-23a-3p	5350	7523	5059	4067	4687	5462	-0.232662569193313	0.242449181435772	http://www.mirbase.org/cgi-bin/mature.pl?mature_acc=MIMAT0000532
mmu-miR-676-5p	283	327	186	302	323	277	0.300671173067368	0.24285651436957	http://www.mirbase.org/cgi-bin/mature.pl?mature_acc=MIMAT0003781
mmu-miR-153-5p	231	218	274	231	262	331	0.271768584577719	0.246474341101622	http://www.mirbase.org/cgi-bin/mature.pl?mature_acc=MIMAT0016992
mmu-miR-7240-5p	46	60	55	31	50	28	-0.45628782431558	0.247791080906679	http://www.mirbase.org/cgi-bin/mature.pl?mature_acc=MIMAT0028448
mmu-miR-130b-5p	502	544	415	490	496	620	0.236796993262048	0.250913800509507	http://www.mirbase.org/cgi-bin/mature.pl?mature_acc=MIMAT0004583
mmu-miR-203-3p	231	397	203	159	227	236	-0.315128098016579	0.25244027585281	http://www.mirbase.org/cgi-bin/mature.pl?mature_acc=MIMAT0000236
mmu-miR-1264-5p	87	90	56	112	88	83	0.411590271452074	0.257364770504503	http://www.mirbase.org/cgi-bin/mature.pl?mature_acc=MIMAT0014802
mmu-miR-142a-3p	41	33	69	32	78	95	0.55556538986871	0.263160071558855	http://www.mirbase.org/cgi-bin/mature.pl?mature_acc=MIMAT0000155
mmu-miR-667-5p	199	193	194	240	182	239	0.284494803085136	0.265409613512696	http://www.mirbase.org/cgi-bin/mature.pl?mature_acc=MIMAT0017239
mmu-miR-212-3p	1191	1275	936	738	891	1107	-0.224573265781829	0.268173003872001	http://www.mirbase.org/cgi-bin/mature.pl?mature_acc=MIMAT0000659
mmu-miR-483-5p	0	54	18	0	0	16	-2.12750682487503	0.268748790055824	http://www.mirbase.org/cgi-bin/mature.pl?mature_acc=MIMAT0004782
mmu-miR-99b-3p	2287	2568	2684	1796	2216	2063	-0.213466130852481	0.269067466563697	http://www.mirbase.org/cgi-bin/mature.pl?mature_acc=MIMAT0004525
mmu-miR-3068-3p	507	413	377	249	366	418	-0.253116694980823	0.269086640746637	http://www.mirbase.org/cgi-bin/mature.pl?mature_acc=MIMAT0014843
mmu-miR-340-3p	1608	1687	1626	1489	1825	2012	0.204398803349111	0.270962974196449	http://www.mirbase.org/cgi-bin/mature.pl?mature_acc=MIMAT0000586
mmu-miR-370-3p	20318	22836	21636	19160	22729	28239	0.201491107329014	0.271086146380949	http://www.mirbase.org/cgi-bin/mature.pl?mature_acc=MIMAT0001095
mmu-miR-146a-5p	8904	8326	7019	5567	6960	7108	-0.211357251932747	0.271611688734437	http://www.mirbase.org/cgi-bin/mature.pl?mature_acc=MIMAT0000158
mmu-miR-484	11282	12623	12069	7839	11606	9690	-0.211197528416522	0.272374958698485	http://www.mirbase.org/cgi-bin/mature.pl?mature_acc=MIMAT0003127
mmu-miR-149-5p	14288	17515	16419	15623	15853	20467	0.204473203865749	0.274130244407786	http://www.mirbase.org/cgi-bin/mature.pl?mature_acc=MIMAT0000159
mmu-miR-342-5p	287	297	389	368	301	427	0.270219644149784	0.274503973423369	http://www.mirbase.org/cgi-bin/mature.pl?mature_acc=MIMAT0004653
mmu-miR-5129-5p	33	29	66	26	28	29	-0.537069794830018	0.274605133776046	http://www.mirbase.org/cgi-bin/mature.pl?mature_acc=MIMAT0020640
mmu-miR-1306-5p	165	181	183	102	160	152	-0.269245396075839	0.280131184387881	http://www.mirbase.org/cgi-bin/mature.pl?mature_acc=MIMAT0019136
mmu-miR-23b-3p	26837	32489	26171	22001	23645	23241	-0.201102390121526	0.282389762798342	http://www.mirbase.org/cgi-bin/mature.pl?mature_acc=MIMAT0000125
mmu-miR-3102-5p.2-5p	37	46	48	35	28	25	-0.450545630390743	0.290499617743065	http://www.mirbase.org/cgi-bin/mature.pl?mature_acc=MIMAT0014934
mmu-miR-582-3p	960	884	509	537	676	613	-0.262501439870197	0.292077462715276	http://www.mirbase.org/cgi-bin/mature.pl?mature_acc=MIMAT0005292
mmu-miR-106b-3p	1311	1541	1290	881	1280	1219	-0.202198736333041	0.292908957358205	http://www.mirbase.org/cgi-bin/mature.pl?mature_acc=MIMAT0004582
mmu-miR-128-3p	2131421	2455828	2428166	1742416	2865547	3065912	0.203769672406247	0.298160640054609	http://www.mirbase.org/cgi-bin/mature.pl?mature_acc=MIMAT0000140
mmu-miR-872-3p	539	563	385	366	415	398	-0.227614781984468	0.302593497259155	http://www.mirbase.org/cgi-bin/mature.pl?mature_acc=MIMAT0004935
mmu-miR-103-3p	86468	84356	67304	55251	65172	75259	-0.191144351143558	0.305733960443897	http://www.mirbase.org/cgi-bin/mature.pl?mature_acc=MIMAT0000546
mmu-miR-193a-5p	73	84	105	61	62	72	-0.329523655808589	0.306156695565184	http://www.mirbase.org/cgi-bin/mature.pl?mature_acc=MIMAT0004544
mmu-miR-9-3p	29009	31677	44107	24648	40479	54931	0.251453012049478	0.308485255764938	http://www.mirbase.org/cgi-bin/mature.pl?mature_acc=MIMAT0000143
mmu-miR-410-5p	18	28	10	20	24	30	0.502641359925583	0.31054538928973	http://www.mirbase.org/cgi-bin/mature.pl?mature_acc=MIMAT0017172
mmu-miR-666-5p	1045	1232	1018	1187	1156	1146	0.198117580093023	0.322624285737176	http://www.mirbase.org/cgi-bin/mature.pl?mature_acc=MIMAT0003737
mmu-miR-154-3p	52	53	34	47	75	47	0.384894613812289	0.324242893348823	http://www.mirbase.org/cgi-bin/mature.pl?mature_acc=MIMAT0004537
mmu-miR-677-5p	12	12	19	17	17	24	0.51359570023765	0.324804174741812	http://www.mirbase.org/cgi-bin/mature.pl?mature_acc=MIMAT0003451
mmu-miR-5129-3p	316	254	320	213	283	202	-0.252938974287092	0.325141749877139	http://www.mirbase.org/cgi-bin/mature.pl?mature_acc=MIMAT0022987
mmu-miR-3474	0	18	13	20	16	18	0.93770331539667	0.325964099490655	http://www.mirbase.org/cgi-bin/mature.pl?mature_acc=MIMAT0015646
mmu-miR-1298-5p	1203	1323	569	1052	945	1490	0.275708553573423	0.328933794439136	http://www.mirbase.org/cgi-bin/mature.pl?mature_acc=MIMAT0014809
mmu-miR-503-3p	120	200	165	118	108	146	-0.275466311134688	0.332720408378024	http://www.mirbase.org/cgi-bin/mature.pl?mature_acc=MIMAT0004790
mmu-miR-194-2-3p	34	33	25	15	22	29	-0.396551536803504	0.332940355017005	http://www.mirbase.org/cgi-bin/mature.pl?mature_acc=MIMAT0017073
mmu-miR-15a-5p	100	103	83	55	83	83	-0.284536488089117	0.333797681929172	http://www.mirbase.org/cgi-bin/mature.pl?mature_acc=MIMAT0000526
mmu-miR-151-5p	1319	1369	1098	706	1271	1124	-0.207255129881475	0.333993943345433	http://www.mirbase.org/cgi-bin/mature.pl?mature_acc=MIMAT0004536
mmu-let-7c-5p	1049570	1181516	1216163	776772	1071364	1030738	-0.170536228199087	0.350043165884367	http://www.mirbase.org/cgi-bin/mature.pl?mature_acc=MIMAT0000523
mmu-miR-485-3p	4422	4576	5298	4432	4831	5994	0.182227662706573	0.35236425356053	http://www.mirbase.org/cgi-bin/mature.pl?mature_acc=MIMAT0003129
mmu-miR-93-3p	139	138	119	80	136	90	-0.276828644094103	0.353734053556105	http://www.mirbase.org/cgi-bin/mature.pl?mature_acc=MIMAT0004636
mmu-miR-539-5p	168	193	181	182	175	233	0.220013066320975	0.354911693052822	http://www.mirbase.org/cgi-bin/mature.pl?mature_acc=MIMAT0003169
mmu-miR-450b-3p	13	21	17	12	12	0	-0.899524117169141	0.357460347365106	http://www.mirbase.org/cgi-bin/mature.pl?mature_acc=MIMAT0003512
mmu-miR-465b-3p	10	15	10	0	0	15	-1.21894396570021	0.359669941068685	http://www.mirbase.org/cgi-bin/mature.pl?mature_acc=MIMAT0004872
mmu-miR-379-5p	10050	10984	9903	8389	12600	11838	0.172637075926063	0.360162765821147	http://www.mirbase.org/cgi-bin/mature.pl?mature_acc=MIMAT0000743
mmu-miR-465c-3p	10	15	10	0	0	15	-1.21901519033951	0.360451242807113	http://www.mirbase.org/cgi-bin/mature.pl?mature_acc=MIMAT0004874
mmu-miR-465a-3p	10	15	10	0	0	15	-1.21908953543703	0.361268799691379	http://www.mirbase.org/cgi-bin/mature.pl?mature_acc=MIMAT0004217
mmu-miR-146b-3p	45	46	53	22	34	51	-0.361418183228312	0.36250407519005	http://www.mirbase.org/cgi-bin/mature.pl?mature_acc=MIMAT0004826
mmu-miR-138-2-3p	443	494	550	383	432	394	-0.195279073017701	0.364304377929715	http://www.mirbase.org/cgi-bin/mature.pl?mature_acc=MIMAT0016987
mmu-miR-93-5p	3329	3452	2859	2344	2635	3034	-0.17072421391854	0.364627279838829	http://www.mirbase.org/cgi-bin/mature.pl?mature_acc=MIMAT0000540
mmu-miR-499-5p	53	41	52	39	51	92	0.374428423754115	0.364774408606096	http://www.mirbase.org/cgi-bin/mature.pl?mature_acc=MIMAT0003482
mmu-miR-369-3p	883	953	1037	674	1014	1509	0.214684464755247	0.367918825736165	http://www.mirbase.org/cgi-bin/mature.pl?mature_acc=MIMAT0003186
mmu-miR-155-5p	153	196	121	127	103	132	-0.258290454615463	0.370007338311197	http://www.mirbase.org/cgi-bin/mature.pl?mature_acc=MIMAT0000165
mmu-miR-3078-5p	140	125	112	87	108	102	-0.248215973923003	0.370137370453496	http://www.mirbase.org/cgi-bin/mature.pl?mature_acc=MIMAT0014864
mmu-miR-376c-3p	37	29	51	35	42	70	0.390187028158069	0.371763127825682	http://www.mirbase.org/cgi-bin/mature.pl?mature_acc=MIMAT0003183
mmu-miR-344d-3-5p	410	430	515	361	437	264	-0.236776998604585	0.372029030993218	http://www.mirbase.org/cgi-bin/mature.pl?mature_acc=MIMAT0014807
mmu-miR-216b-5p	0	0	13	60	0	0	2.43313014899475	0.372129149075212	http://www.mirbase.org/cgi-bin/mature.pl?mature_acc=MIMAT0003729
mmu-miR-133b-3p	40	80	50	25	42	57	-0.371453153481023	0.37335786827031	http://www.mirbase.org/cgi-bin/mature.pl?mature_acc=MIMAT0000769
mmu-miR-191-5p	105739	121708	94238	83703	96481	84848	-0.168349302511009	0.373555137135941	http://www.mirbase.org/cgi-bin/mature.pl?mature_acc=MIMAT0000221
mmu-miR-700-3p	522	701	603	625	665	627	0.182989338307048	0.373622289095726	http://www.mirbase.org/cgi-bin/mature.pl?mature_acc=MIMAT0003490
mmu-miR-214-3p	0	64	23	12	0	18	-1.37010289536092	0.375479417882433	http://www.mirbase.org/cgi-bin/mature.pl?mature_acc=MIMAT0000661
mmu-miR-669m-5p	0	10	0	10	0	20	1.70497079167805	0.375842665054091	http://www.mirbase.org/cgi-bin/mature.pl?mature_acc=MIMAT0017346
mmu-miR-466m-5p	0	10	0	10	0	20	1.70501118679315	0.376858433984437	http://www.mirbase.org/cgi-bin/mature.pl?mature_acc=MIMAT0014882
mmu-miR-6977-3p	15	17	14	11	0	12	-0.864952034962852	0.376954121243165	http://www.mirbase.org/cgi-bin/mature.pl?mature_acc=MIMAT0027857
mmu-miR-7220-3p	11	22	20	12	11	12	-0.483086351492312	0.378942042479421	http://www.mirbase.org/cgi-bin/mature.pl?mature_acc=MIMAT0028409
mmu-miR-410-3p	3421	3537	2139	2603	3518	3621	0.193100806280661	0.381444288444056	http://www.mirbase.org/cgi-bin/mature.pl?mature_acc=MIMAT0001091
mmu-miR-1291	0	10	20	25	12	15	0.931156481437981	0.382426033628474	http://www.mirbase.org/cgi-bin/mature.pl?mature_acc=MIMAT0031397
mmu-miR-501-5p	65	70	48	82	57	70	0.316261279572666	0.383461719569855	http://www.mirbase.org/cgi-bin/mature.pl?mature_acc=MIMAT0003508
mmu-miR-708-3p	1363	1390	1027	940	1789	1367	0.20059796973715	0.383953929415071	http://www.mirbase.org/cgi-bin/mature.pl?mature_acc=MIMAT0003498
mmu-miR-7115-5p	0	15	12	12	14	20	0.865002491709726	0.391237438446793	http://www.mirbase.org/cgi-bin/mature.pl?mature_acc=MIMAT0028127
mmu-miR-330-5p	15369	15712	14819	13969	16520	17282	0.152960123037617	0.392967837553756	http://www.mirbase.org/cgi-bin/mature.pl?mature_acc=MIMAT0004642
mmu-miR-92a-3p	10873	13967	11875	9199	10600	10830	-0.157798468911987	0.394124016422404	http://www.mirbase.org/cgi-bin/mature.pl?mature_acc=MIMAT0000539
mmu-miR-3093-3p	87	59	70	46	53	68	-0.290919754362023	0.3956678393152	http://www.mirbase.org/cgi-bin/mature.pl?mature_acc=MIMAT0014908
mmu-miR-1298-3p	178	204	114	191	179	169	0.243809912758898	0.399420007444174	http://www.mirbase.org/cgi-bin/mature.pl?mature_acc=MIMAT0014810
mmu-miR-7235-3p	10	11	14	19	17	10	0.515875182467426	0.399540491248123	http://www.mirbase.org/cgi-bin/mature.pl?mature_acc=MIMAT0028439
mmu-miR-6906-3p	11	12	13	0	10	11	-0.746150029003779	0.400934956012192	http://www.mirbase.org/cgi-bin/mature.pl?mature_acc=MIMAT0027713
mmu-miR-448-3p	31	33	13	32	26	38	0.427524099412092	0.401874287164254	http://www.mirbase.org/cgi-bin/mature.pl?mature_acc=MIMAT0001533
mmu-miR-505-3p	100	119	104	69	107	78	-0.248034981451611	0.404135767010348	http://www.mirbase.org/cgi-bin/mature.pl?mature_acc=MIMAT0003513
mmu-miR-124-3p	180692	178210	143480	105318	165702	152804	-0.16011590903486	0.411027934219729	http://www.mirbase.org/cgi-bin/mature.pl?mature_acc=MIMAT0000134
mmu-miR-124-5p	3783	3651	2596	2031	3162	3188	-0.17609040985721	0.412917647569398	http://www.mirbase.org/cgi-bin/mature.pl?mature_acc=MIMAT0004527
mmu-miR-326-3p	1764	1697	1480	1212	1301	1642	-0.157886993017392	0.415722060949638	http://www.mirbase.org/cgi-bin/mature.pl?mature_acc=MIMAT0000559
mmu-miR-325-3p	128	133	92	63	124	90	-0.26157212558432	0.416324597654995	http://www.mirbase.org/cgi-bin/mature.pl?mature_acc=MIMAT0004640
mmu-miR-26a-1-3p	16	13	15	14	21	21	0.427910548664759	0.418545445403876	http://www.mirbase.org/cgi-bin/mature.pl?mature_acc=MIMAT0017020
mmu-miR-300-3p	19631	22266	17195	15771	20197	26099	0.154624526314327	0.42106155792733	http://www.mirbase.org/cgi-bin/mature.pl?mature_acc=MIMAT0000378
mmu-miR-1247-5p	21	63	38	39	39	71	0.386088313899783	0.425610055712733	http://www.mirbase.org/cgi-bin/mature.pl?mature_acc=MIMAT0014800
mmu-miR-3085-3p	565	539	324	287	379	507	-0.202590025271889	0.426862313084383	http://www.mirbase.org/cgi-bin/mature.pl?mature_acc=MIMAT0014879
mmu-let-7b-3p	1098	1243	1312	989	1055	992	-0.159801774728127	0.427537868159953	http://www.mirbase.org/cgi-bin/mature.pl?mature_acc=MIMAT0004621
mmu-miR-181c-3p	421	373	239	226	333	282	-0.201982227011389	0.431751493507789	http://www.mirbase.org/cgi-bin/mature.pl?mature_acc=MIMAT0017068
mmu-miR-337-3p	31	30	23	10	18	33	-0.401531268449235	0.433371011120316	http://www.mirbase.org/cgi-bin/mature.pl?mature_acc=MIMAT0000578
mmu-miR-1947-5p	58	66	59	40	47	57	-0.253429075665746	0.435479939518079	http://www.mirbase.org/cgi-bin/mature.pl?mature_acc=MIMAT0009413
mmu-miR-125b-1-3p	1115	1182	1232	1044	1143	1502	0.15116690396853	0.438410561992829	http://www.mirbase.org/cgi-bin/mature.pl?mature_acc=MIMAT0004669
mmu-miR-467a-5p	5830	6028	4246	4290	5951	6688	0.15803583489838	0.440109482420967	http://www.mirbase.org/cgi-bin/mature.pl?mature_acc=MIMAT0003409
mmu-miR-467b-5p	5830	6028	4246	4290	5951	6688	0.158035796342614	0.440262243528624	http://www.mirbase.org/cgi-bin/mature.pl?mature_acc=MIMAT0005448
mmu-miR-148a-3p	8670	11570	8308	6422	11393	12636	0.169415831328005	0.440343611597971	http://www.mirbase.org/cgi-bin/mature.pl?mature_acc=MIMAT0000516
mmu-miR-139-5p	70465	81309	75870	62563	80251	93210	0.138615921227388	0.44379982429398	http://www.mirbase.org/cgi-bin/mature.pl?mature_acc=MIMAT0000656
mmu-miR-29b-1-5p	99	121	123	120	105	146	0.213720446335976	0.444127221831587	http://www.mirbase.org/cgi-bin/mature.pl?mature_acc=MIMAT0004523
mmu-miR-106b-5p	118	98	86	66	98	75	-0.243579148982832	0.445883070463713	http://www.mirbase.org/cgi-bin/mature.pl?mature_acc=MIMAT0000386
mmu-miR-194-5p	2963	3212	2408	1913	2842	2475	-0.153161461590838	0.446442099127409	http://www.mirbase.org/cgi-bin/mature.pl?mature_acc=MIMAT0000224
mmu-miR-582-5p	111	112	79	55	96	90	-0.241667885142284	0.447106566393635	http://www.mirbase.org/cgi-bin/mature.pl?mature_acc=MIMAT0005291
mmu-miR-1969	95	69	93	99	84	102	0.248228746243103	0.447237633437626	http://www.mirbase.org/cgi-bin/mature.pl?mature_acc=MIMAT0009442
mmu-miR-3083-3p	39	47	34	28	33	30	-0.292812931161262	0.447386972527222	http://www.mirbase.org/cgi-bin/mature.pl?mature_acc=MIMAT0014875
mmu-miR-195a-3p	389	416	433	314	379	341	-0.159647719251009	0.448921530655896	http://www.mirbase.org/cgi-bin/mature.pl?mature_acc=MIMAT0017000
mmu-miR-669d-5p	30	20	18	18	26	40	0.368559672880708	0.452207595793926	http://www.mirbase.org/cgi-bin/mature.pl?mature_acc=MIMAT0005833
mmu-miR-128-1-5p	297	304	337	193	270	329	-0.16812920478087	0.456308383593716	http://www.mirbase.org/cgi-bin/mature.pl?mature_acc=MIMAT0016982
mmu-let-7e-3p	718	824	742	521	688	736	-0.141958407606282	0.457982286115815	http://www.mirbase.org/cgi-bin/mature.pl?mature_acc=MIMAT0017016
mmu-miR-380-5p	231	226	149	193	233	217	0.188929805874641	0.458284874534135	http://www.mirbase.org/cgi-bin/mature.pl?mature_acc=MIMAT0000744
mmu-miR-448-5p	40	42	37	58	30	49	0.32814970999184	0.458667381800622	http://www.mirbase.org/cgi-bin/mature.pl?mature_acc=MIMAT0017176
mmu-miR-107-3p	13126	14069	9904	8723	10246	12504	-0.144306893792001	0.458775666350902	http://www.mirbase.org/cgi-bin/mature.pl?mature_acc=MIMAT0000647
mmu-miR-574-5p	54	84	59	66	64	87	0.243177618860171	0.45925579910208	http://www.mirbase.org/cgi-bin/mature.pl?mature_acc=MIMAT0004893
mmu-miR-6928-3p	0	20	0	10	15	13	1.08613197439542	0.459844038751942	http://www.mirbase.org/cgi-bin/mature.pl?mature_acc=MIMAT0027757
mmu-miR-3077-3p	19	23	19	14	13	18	-0.337852033346097	0.460988894625392	http://www.mirbase.org/cgi-bin/mature.pl?mature_acc=MIMAT0014863
mmu-miR-702-3p	49	62	52	77	53	51	0.287153747394227	0.462818233528307	http://www.mirbase.org/cgi-bin/mature.pl?mature_acc=MIMAT0003492
mmu-let-7d-3p	9587	11264	12732	8120	9103	11352	-0.144698589650932	0.463228390264983	http://www.mirbase.org/cgi-bin/mature.pl?mature_acc=MIMAT0000384
mmu-miR-26b-3p	82	108	98	73	85	70	-0.227233242517209	0.46416936606895	http://www.mirbase.org/cgi-bin/mature.pl?mature_acc=MIMAT0004630
mmu-miR-140-5p	893	1209	1101	927	1086	1302	0.143147414351139	0.46511829443333	http://www.mirbase.org/cgi-bin/mature.pl?mature_acc=MIMAT0000151
mmu-miR-329-3p	2839	3119	2180	1971	2349	2563	-0.143092229399051	0.467913115149178	http://www.mirbase.org/cgi-bin/mature.pl?mature_acc=MIMAT0000567
mmu-miR-3970	155	138	129	78	140	130	-0.201321733259745	0.469744067735561	http://www.mirbase.org/cgi-bin/mature.pl?mature_acc=MIMAT0019355
mmu-miR-301a-5p	164	189	153	120	169	123	-0.191912874108272	0.472892446471495	http://www.mirbase.org/cgi-bin/mature.pl?mature_acc=MIMAT0017008
mmu-miR-873a-3p	828	991	870	862	950	930	0.134947038591749	0.487133307268392	http://www.mirbase.org/cgi-bin/mature.pl?mature_acc=MIMAT0017279
mmu-miR-15a-3p	0	0	10	0	10	16	1.2966493892502	0.488327077878722	http://www.mirbase.org/cgi-bin/mature.pl?mature_acc=MIMAT0004624
mmu-miR-210-3p	400	630	367	269	443	454	-0.169194526946737	0.490748280007033	http://www.mirbase.org/cgi-bin/mature.pl?mature_acc=MIMAT0000658
mmu-miR-7a-2-3p	1062	1268	1127	1099	954	749	-0.168735554476309	0.491947672010925	http://www.mirbase.org/cgi-bin/mature.pl?mature_acc=MIMAT0017070
mmu-miR-99b-5p	53964	64562	61653	49096	54958	48426	-0.13077022148596	0.49228841015426	http://www.mirbase.org/cgi-bin/mature.pl?mature_acc=MIMAT0000132
mmu-miR-34a-5p	1101	1199	628	648	1066	1461	0.187869731908735	0.493306858531683	http://www.mirbase.org/cgi-bin/mature.pl?mature_acc=MIMAT0000542
mmu-miR-16-1-3p	38	38	26	23	46	50	0.294362677133959	0.493483461160726	http://www.mirbase.org/cgi-bin/mature.pl?mature_acc=MIMAT0004625
mmu-miR-181a-2-3p	351	396	453	301	355	358	-0.14757582485355	0.49372360746537	http://www.mirbase.org/cgi-bin/mature.pl?mature_acc=MIMAT0005443
mmu-miR-664-3p	2229	2058	1851	1651	1649	1918	-0.133980292062043	0.496175965989782	http://www.mirbase.org/cgi-bin/mature.pl?mature_acc=MIMAT0012774
mmu-miR-673-5p	581	764	684	467	612	655	-0.134305792978362	0.496672653067615	http://www.mirbase.org/cgi-bin/mature.pl?mature_acc=MIMAT0003739
mmu-miR-204-5p	31449	37933	36518	30727	29391	28969	-0.133927862839908	0.497011581463445	http://www.mirbase.org/cgi-bin/mature.pl?mature_acc=MIMAT0000237
mmu-miR-30e-5p	7547	7149	7367	5606	7061	10565	0.143633446655387	0.498127165614848	http://www.mirbase.org/cgi-bin/mature.pl?mature_acc=MIMAT0000248
mmu-miR-431-3p	925	993	696	898	783	999	0.146810980249578	0.499576062813815	http://www.mirbase.org/cgi-bin/mature.pl?mature_acc=MIMAT0004753
mmu-miR-26a-2-3p	140	206	145	112	176	107	-0.202404177595303	0.500104095756492	http://www.mirbase.org/cgi-bin/mature.pl?mature_acc=MIMAT0017058
mmu-let-7k	113	87	108	55	111	84	-0.227471762623459	0.500601916663527	http://www.mirbase.org/cgi-bin/mature.pl?mature_acc=MIMAT0025580
mmu-miR-6944-3p	152	179	249	162	164	143	-0.197780818754821	0.502346491546546	http://www.mirbase.org/cgi-bin/mature.pl?mature_acc=MIMAT0027789
mmu-miR-3104-3p	59	52	84	46	48	61	-0.24647210293332	0.505347490072842	http://www.mirbase.org/cgi-bin/mature.pl?mature_acc=MIMAT0014940
mmu-miR-340-5p	655	691	862	432	862	1120	0.178621903853566	0.507552516343756	http://www.mirbase.org/cgi-bin/mature.pl?mature_acc=MIMAT0004651
mmu-miR-664-5p	256	278	351	221	201	319	-0.169802057479384	0.507740736309078	http://www.mirbase.org/cgi-bin/mature.pl?mature_acc=MIMAT0017353
mmu-miR-345-3p	635	737	565	528	532	578	-0.132880097744507	0.509730530738182	http://www.mirbase.org/cgi-bin/mature.pl?mature_acc=MIMAT0004656
mmu-miR-1198-3p	15	15	11	10	13	0	-0.667370325914011	0.510260018494454	http://www.mirbase.org/cgi-bin/mature.pl?mature_acc=MIMAT0017332
mmu-miR-1843a-5p	7257	7702	7056	5530	9145	8078	0.131048724552037	0.510812333651973	http://www.mirbase.org/cgi-bin/mature.pl?mature_acc=MIMAT0014805
mmu-miR-24-2-5p	479	548	471	382	532	642	0.136255046912264	0.511295448421111	http://www.mirbase.org/cgi-bin/mature.pl?mature_acc=MIMAT0005440
mmu-miR-30a-5p	34509	33797	28973	22831	29077	32262	-0.120694575653649	0.513803512458194	http://www.mirbase.org/cgi-bin/mature.pl?mature_acc=MIMAT0000128
mmu-miR-3064-5p	31	27	26	25	35	35	0.263925544831892	0.518113971425526	http://www.mirbase.org/cgi-bin/mature.pl?mature_acc=MIMAT0014834
mmu-miR-344h-3p	18	20	10	0	20	10	-0.632420687419859	0.521040940316613	http://www.mirbase.org/cgi-bin/mature.pl?mature_acc=MIMAT0022384
mmu-miR-322-3p	147	272	145	116	193	146	-0.201348782101961	0.521396081922133	http://www.mirbase.org/cgi-bin/mature.pl?mature_acc=MIMAT0000549
mmu-miR-1983	2255	2222	1822	1485	1947	1995	-0.123719603057321	0.521670474877506	http://www.mirbase.org/cgi-bin/mature.pl?mature_acc=MIMAT0009455
mmu-miR-1193-3p	216	267	156	186	152	181	-0.177510765310474	0.524111478020101	http://www.mirbase.org/cgi-bin/mature.pl?mature_acc=MIMAT0005851
mmu-miR-344-3p	7448	7772	7458	7450	7538	7936	0.121363884892899	0.524423067025681	http://www.mirbase.org/cgi-bin/mature.pl?mature_acc=MIMAT0000593
mmu-miR-1843b-3p	2159	2347	3022	2073	2682	3060	0.134341523784012	0.524540139554324	http://www.mirbase.org/cgi-bin/mature.pl?mature_acc=MIMAT0019346
mmu-miR-15b-3p	39	46	25	35	40	46	0.238080130880109	0.525413328632187	http://www.mirbase.org/cgi-bin/mature.pl?mature_acc=MIMAT0004521
mmu-miR-488-5p	16	19	0	17	19	14	0.649375060118676	0.52732622243139	http://www.mirbase.org/cgi-bin/mature.pl?mature_acc=MIMAT0003449
mmu-miR-34c-3p	190	265	206	221	170	128	-0.202074070077324	0.528748708907501	http://www.mirbase.org/cgi-bin/mature.pl?mature_acc=MIMAT0004580
mmu-miR-12187-3p	15	12	0	0	0	12	-1.16636355417515	0.530404931858655	http://www.mirbase.org/cgi-bin/mature.pl?mature_acc=MIMAT0049842
mmu-miR-7664-3p	0	0	10	0	12	12	1.1951085544532	0.530452723892011	http://www.mirbase.org/cgi-bin/mature.pl?mature_acc=MIMAT0029835
mmu-miR-455-3p	1414	1722	1520	1220	1367	1405	-0.118421090336935	0.530620910391317	http://www.mirbase.org/cgi-bin/mature.pl?mature_acc=MIMAT0003742
mmu-miR-497a-5p	613	646	509	353	614	551	-0.13703250707659	0.53070490883663	http://www.mirbase.org/cgi-bin/mature.pl?mature_acc=MIMAT0003453
mmu-miR-193b-5p	15	24	15	24	18	20	0.322469762738537	0.53090114981259	http://www.mirbase.org/cgi-bin/mature.pl?mature_acc=MIMAT0017271
mmu-miR-20b-5p	12	24	17	11	15	13	-0.333861126424943	0.532497070932727	http://www.mirbase.org/cgi-bin/mature.pl?mature_acc=MIMAT0003187
mmu-miR-7689-3p	759	690	597	543	601	602	-0.127609037681509	0.532959942846242	http://www.mirbase.org/cgi-bin/mature.pl?mature_acc=MIMAT0029909
mmu-miR-1970c-5p	0	12	18	18	12	14	0.679258520009064	0.533498520531235	http://www.mirbase.org/cgi-bin/mature.pl?mature_acc=MIMAT0049876
mmu-miR-6540-3p	0	15	0	13	0	20	1.30099491302819	0.536262370185324	http://www.mirbase.org/cgi-bin/mature.pl?mature_acc=MIMAT0025586
mmu-miR-132-5p	11469	13322	11742	9127	13727	14501	0.114625007136541	0.539843245964227	http://www.mirbase.org/cgi-bin/mature.pl?mature_acc=MIMAT0016984
mmu-miR-31-5p	700	974	555	512	765	1068	0.152519321206122	0.542634850291262	http://www.mirbase.org/cgi-bin/mature.pl?mature_acc=MIMAT0000538
mmu-miR-219a-2-3p	17930	19165	16925	13984	17929	14414	-0.116853627982705	0.542659661649514	http://www.mirbase.org/cgi-bin/mature.pl?mature_acc=MIMAT0022841
mmu-miR-139-3p	1692	1893	2181	1670	1889	2350	0.122261041935094	0.54353729121944	http://www.mirbase.org/cgi-bin/mature.pl?mature_acc=MIMAT0004662
mmu-miR-27a-3p	5299	6703	5272	3378	5750	5857	-0.124661372419619	0.546728908520324	http://www.mirbase.org/cgi-bin/mature.pl?mature_acc=MIMAT0000537
mmu-miR-1843b-5p	14551	15126	13960	10825	17921	15938	0.116821011223837	0.546741073726263	http://www.mirbase.org/cgi-bin/mature.pl?mature_acc=MIMAT0019345
mmu-miR-144-5p	10	13	15	0	0	21	-0.881900378971695	0.547504796492304	http://www.mirbase.org/cgi-bin/mature.pl?mature_acc=MIMAT0016988
mmu-miR-153-3p	69	77	184	95	82	213	0.289771504949573	0.549237383075231	http://www.mirbase.org/cgi-bin/mature.pl?mature_acc=MIMAT0000163
mmu-miR-574-3p	334	492	345	291	323	381	-0.131342165817092	0.549806277144257	http://www.mirbase.org/cgi-bin/mature.pl?mature_acc=MIMAT0004894
mmu-miR-148b-5p	92	74	105	61	84	79	-0.191468101184752	0.553690376890585	http://www.mirbase.org/cgi-bin/mature.pl?mature_acc=MIMAT0017036
mmu-miR-7044-3p	17	14	28	25	20	23	0.30392028183895	0.554034776380036	http://www.mirbase.org/cgi-bin/mature.pl?mature_acc=MIMAT0027993
mmu-miR-381-3p	22600	24731	21393	17971	25204	26588	0.107919442031652	0.555879189587766	http://www.mirbase.org/cgi-bin/mature.pl?mature_acc=MIMAT0000746
mmu-miR-1839-5p	5832	5677	5383	4078	5577	4999	-0.11237281501632	0.556250629993737	http://www.mirbase.org/cgi-bin/mature.pl?mature_acc=MIMAT0009456
mmu-miR-494-3p	328	333	224	233	232	282	-0.14128238501275	0.558267514641765	http://www.mirbase.org/cgi-bin/mature.pl?mature_acc=MIMAT0003182
mmu-miR-12184-3p	22	20	25	21	31	24	0.271857198894512	0.55885035891452	http://www.mirbase.org/cgi-bin/mature.pl?mature_acc=MIMAT0049834
mmu-miR-1224-3p	19	17	19	18	22	22	0.263591307496938	0.560898696342884	http://www.mirbase.org/cgi-bin/mature.pl?mature_acc=MIMAT0017231
mmu-miR-344d-3p	11477	12103	14128	10903	12268	8664	-0.129540890880758	0.561177714841019	http://www.mirbase.org/cgi-bin/mature.pl?mature_acc=MIMAT0014808
mmu-miR-449a-5p	21	30	16	13	33	33	0.311582814797351	0.561799921887411	http://www.mirbase.org/cgi-bin/mature.pl?mature_acc=MIMAT0001542
mmu-miR-204-3p	212	247	311	183	234	240	-0.140406925018726	0.569951745427988	http://www.mirbase.org/cgi-bin/mature.pl?mature_acc=MIMAT0017002
mmu-miR-668-3p	5776	6112	5958	5774	5517	6625	0.108288192722592	0.570563554318922	http://www.mirbase.org/cgi-bin/mature.pl?mature_acc=MIMAT0003732
mmu-let-7c-1-3p	91	86	110	60	92	88	-0.177582576284452	0.57266017091372	http://www.mirbase.org/cgi-bin/mature.pl?mature_acc=MIMAT0004622
mmu-miR-450a-5p	64	142	110	58	84	116	-0.207708853829395	0.573409736441193	http://www.mirbase.org/cgi-bin/mature.pl?mature_acc=MIMAT0001546
mmu-miR-138-5p	12503	12009	11979	8785	11663	11496	-0.103142195835547	0.574957171648542	http://www.mirbase.org/cgi-bin/mature.pl?mature_acc=MIMAT0000150
mmu-miR-187-5p	325	305	516	383	316	225	-0.183195507924388	0.575907506396919	http://www.mirbase.org/cgi-bin/mature.pl?mature_acc=MIMAT0016997
mmu-miR-365-1-5p	15	16	0	18	10	14	0.585319323295758	0.578460478546937	http://www.mirbase.org/cgi-bin/mature.pl?mature_acc=MIMAT0017077
mmu-miR-6994-3p	18	20	19	20	17	27	0.260715748354117	0.580646843214981	http://www.mirbase.org/cgi-bin/mature.pl?mature_acc=MIMAT0027891
mmu-miR-22-3p	9147	9489	8603	6340	11552	10042	0.114708487794835	0.582297879091455	http://www.mirbase.org/cgi-bin/mature.pl?mature_acc=MIMAT0000531
mmu-miR-382-3p	2130	2274	1151	1685	2112	1860	0.136150164817475	0.583041860634832	http://www.mirbase.org/cgi-bin/mature.pl?mature_acc=MIMAT0004691
mmu-miR-122-5p	1498	144	502	227	836	1748	0.36150125673579	0.583494831066854	http://www.mirbase.org/cgi-bin/mature.pl?mature_acc=MIMAT0000246
mmu-miR-299a-5p	156	161	139	120	123	144	-0.137006035110193	0.584418232016852	http://www.mirbase.org/cgi-bin/mature.pl?mature_acc=MIMAT0000377
mmu-miR-299b-5p	156	161	139	120	123	144	-0.137002061272131	0.585092132841697	http://www.mirbase.org/cgi-bin/mature.pl?mature_acc=MIMAT0022836
mmu-miR-6952-3p	24	18	18	20	23	24	0.250512744354748	0.589206583724137	http://www.mirbase.org/cgi-bin/mature.pl?mature_acc=MIMAT0027805
mmu-miR-3535	499	474	381	568	366	430	0.143699904505053	0.59091296182889	http://www.mirbase.org/cgi-bin/mature.pl?mature_acc=MIMAT0031410
mmu-miR-3078-3p	0	0	13	0	18	10	1.05881889323741	0.59143307471872	http://www.mirbase.org/cgi-bin/mature.pl?mature_acc=MIMAT0014865
mmu-miR-130a-3p	189	217	181	147	194	157	-0.133738231214924	0.592349382473459	http://www.mirbase.org/cgi-bin/mature.pl?mature_acc=MIMAT0000141
mmu-miR-3059-5p	1496	1575	1382	1330	1397	1740	0.100124079530148	0.597887877236286	http://www.mirbase.org/cgi-bin/mature.pl?mature_acc=MIMAT0014811
mmu-miR-186-5p	6772	6332	5057	4755	5567	5429	-0.104717059096639	0.598126287031855	http://www.mirbase.org/cgi-bin/mature.pl?mature_acc=MIMAT0000215
mmu-miR-362-3p	19	0	10	13	15	13	0.557894593413766	0.598314004176845	http://www.mirbase.org/cgi-bin/mature.pl?mature_acc=MIMAT0004684
mmu-miR-3070-2-3p	10	0	15	0	0	13	-1.00655163108699	0.599213590191752	http://www.mirbase.org/cgi-bin/mature.pl?mature_acc=MIMAT0014849
mmu-miR-3103-3p	22	28	40	39	24	36	0.249520552592961	0.600289304234946	http://www.mirbase.org/cgi-bin/mature.pl?mature_acc=MIMAT0014938
mmu-miR-700-5p	282	293	231	279	240	294	0.123008254320083	0.602046972506743	http://www.mirbase.org/cgi-bin/mature.pl?mature_acc=MIMAT0017256
mmu-miR-215-5p	127	0	0	0	40	25	-0.99570112595551	0.604264839674892	http://www.mirbase.org/cgi-bin/mature.pl?mature_acc=MIMAT0000904
mmu-miR-3963	66	36	39	35	51	23	-0.266397850264928	0.605644210377845	http://www.mirbase.org/cgi-bin/mature.pl?mature_acc=MIMAT0019341
mmu-miR-505-5p	53	65	62	54	69	65	0.159783159565315	0.605759543666313	http://www.mirbase.org/cgi-bin/mature.pl?mature_acc=MIMAT0017259
mmu-miR-223-3p	43	74	40	30	50	47	-0.207533925947295	0.606208826619334	http://www.mirbase.org/cgi-bin/mature.pl?mature_acc=MIMAT0000665
mmu-miR-3572-3p	31	30	22	36	32	22	0.244546642377519	0.606509772823235	http://www.mirbase.org/cgi-bin/mature.pl?mature_acc=MIMAT0020636
mmu-miR-127-5p	2580	2539	1844	1722	2430	2954	0.108876162087174	0.609015693358627	http://www.mirbase.org/cgi-bin/mature.pl?mature_acc=MIMAT0004530
mmu-miR-30b-3p	306	385	354	267	324	314	-0.106950167415158	0.612301024233517	http://www.mirbase.org/cgi-bin/mature.pl?mature_acc=MIMAT0004524
mmu-miR-30a-3p	9681	10795	9428	7456	10621	7855	-0.103054509019979	0.612355722685625	http://www.mirbase.org/cgi-bin/mature.pl?mature_acc=MIMAT0000129
mmu-miR-3060-3p	59	69	57	45	54	55	-0.165484178325699	0.614288753356137	http://www.mirbase.org/cgi-bin/mature.pl?mature_acc=MIMAT0014827
mmu-miR-7093-3p	12	0	0	12	11	0	1.06008040965818	0.615495416059971	http://www.mirbase.org/cgi-bin/mature.pl?mature_acc=MIMAT0028093
mmu-miR-6914-3p	16	0	16	0	16	0	-0.974079124737638	0.616569609137909	http://www.mirbase.org/cgi-bin/mature.pl?mature_acc=MIMAT0027729
mmu-miR-674-3p	2742	3294	3201	2399	3667	3234	0.0990300522124987	0.617801175227447	http://www.mirbase.org/cgi-bin/mature.pl?mature_acc=MIMAT0003741
mmu-miR-338-3p	1477	1535	1428	1126	1704	1650	0.0970228188311758	0.618012581446434	http://www.mirbase.org/cgi-bin/mature.pl?mature_acc=MIMAT0000582
mmu-miR-206-3p	40	65	61	28	122	42	0.287058341415831	0.620065197063258	http://www.mirbase.org/cgi-bin/mature.pl?mature_acc=MIMAT0000239
mmu-miR-148a-5p	45	69	41	31	44	52	-0.193577079185906	0.622207899802043	http://www.mirbase.org/cgi-bin/mature.pl?mature_acc=MIMAT0004617
mmu-miR-665-3p	140	139	109	95	98	138	-0.137785933854245	0.622998470604296	http://www.mirbase.org/cgi-bin/mature.pl?mature_acc=MIMAT0003733
mmu-miR-1249-3p	3265	3660	4466	3028	2768	4137	-0.107580071573872	0.623006316481798	http://www.mirbase.org/cgi-bin/mature.pl?mature_acc=MIMAT0010560
mmu-miR-16-2-3p	37	0	22	10	16	13	-0.548817031792845	0.623779222140965	http://www.mirbase.org/cgi-bin/mature.pl?mature_acc=MIMAT0017018
mmu-miR-15b-5p	153	186	138	133	142	128	-0.129540694658702	0.626369566018019	http://www.mirbase.org/cgi-bin/mature.pl?mature_acc=MIMAT0000124
mmu-miR-129-5p	89611	93922	102486	87752	95437	101162	0.0898337424698445	0.628020397186283	http://www.mirbase.org/cgi-bin/mature.pl?mature_acc=MIMAT0000209
mmu-miR-127-3p	513604	551614	436689	356070	453388	518073	-0.0886477491586913	0.629101288132821	http://www.mirbase.org/cgi-bin/mature.pl?mature_acc=MIMAT0000139
mmu-miR-672-5p	463	477	661	452	432	498	-0.114131049447765	0.6298126918381	http://www.mirbase.org/cgi-bin/mature.pl?mature_acc=MIMAT0003735
mmu-miR-211-5p	1265	1567	1544	1357	1174	1217	-0.103947620602889	0.630986121449906	http://www.mirbase.org/cgi-bin/mature.pl?mature_acc=MIMAT0000668
mmu-miR-363-3p	21	22	18	15	14	19	-0.246407254065669	0.631699581617053	http://www.mirbase.org/cgi-bin/mature.pl?mature_acc=MIMAT0000708
mmu-miR-874-3p	4086	4367	4425	3388	3540	4408	-0.0901634815322864	0.632578327339259	http://www.mirbase.org/cgi-bin/mature.pl?mature_acc=MIMAT0004853
mmu-miR-5100	15	12	0	11	0	0	-0.972111679505282	0.634391395966386	http://www.mirbase.org/cgi-bin/mature.pl?mature_acc=MIMAT0020607
mmu-miR-27a-5p	36	59	59	25	52	50	-0.200971776358642	0.636212509435992	http://www.mirbase.org/cgi-bin/mature.pl?mature_acc=MIMAT0004633
mmu-miR-5620-5p	0	0	11	0	12	10	0.943039182862507	0.638054031623096	http://www.mirbase.org/cgi-bin/mature.pl?mature_acc=MIMAT0022367
mmu-miR-30b-5p	3258	3399	1696	1889	2613	2708	-0.117141215748264	0.63816011986864	http://www.mirbase.org/cgi-bin/mature.pl?mature_acc=MIMAT0000130
mmu-miR-30c-5p	329557	343369	239126	262492	260163	266641	-0.0947505257513994	0.638235911491534	http://www.mirbase.org/cgi-bin/mature.pl?mature_acc=MIMAT0000514
mmu-miR-29b-3p	3234	3082	2794	2159	3490	3581	0.0950433392158753	0.641003486247615	http://www.mirbase.org/cgi-bin/mature.pl?mature_acc=MIMAT0000127
mmu-miR-99a-3p	64	62	47	56	59	65	0.157890518684033	0.642220456216808	http://www.mirbase.org/cgi-bin/mature.pl?mature_acc=MIMAT0016981
mmu-miR-411-3p	3118	3637	2839	2478	3899	3217	0.0939023126399051	0.642838274913588	http://www.mirbase.org/cgi-bin/mature.pl?mature_acc=MIMAT0001093
mmu-miR-382-5p	12242	15409	13723	12162	12856	16003	0.0854214715487282	0.643016954591058	http://www.mirbase.org/cgi-bin/mature.pl?mature_acc=MIMAT0000747
mmu-miR-29c-3p	718	809	576	494	639	716	-0.0935197894093671	0.645366462648131	http://www.mirbase.org/cgi-bin/mature.pl?mature_acc=MIMAT0000536
mmu-miR-1955-5p	15	14	17	16	13	0	-0.481002616232221	0.647014945486148	http://www.mirbase.org/cgi-bin/mature.pl?mature_acc=MIMAT0009426
mmu-miR-92b-3p	17485	21460	22084	16437	17154	20068	-0.0866106131511039	0.647744999134144	http://www.mirbase.org/cgi-bin/mature.pl?mature_acc=MIMAT0004899
mmu-miR-19b-3p	48	40	36	36	44	52	0.176602198178391	0.647857336442792	http://www.mirbase.org/cgi-bin/mature.pl?mature_acc=MIMAT0000513
mmu-miR-466d-3p	0	15	0	0	15	12	0.926489265787938	0.652067659313351	http://www.mirbase.org/cgi-bin/mature.pl?mature_acc=MIMAT0004931
mmu-miR-433-3p	32761	37517	35643	33564	32601	38228	0.0835151113445789	0.653692724376088	http://www.mirbase.org/cgi-bin/mature.pl?mature_acc=MIMAT0001420
mmu-miR-185-5p	8539	8435	7668	6615	7654	7403	-0.0843972013604393	0.654765698038244	http://www.mirbase.org/cgi-bin/mature.pl?mature_acc=MIMAT0000214
mmu-miR-3084-5p	58	66	54	56	66	60	0.135707882457434	0.657243851263005	http://www.mirbase.org/cgi-bin/mature.pl?mature_acc=MIMAT0014876
mmu-miR-362-5p	214	234	139	225	163	201	0.131881096120563	0.657414063185474	http://www.mirbase.org/cgi-bin/mature.pl?mature_acc=MIMAT0000706
mmu-miR-181a-1-3p	1533	1502	978	917	1338	1264	-0.0977700534770117	0.658483728085714	http://www.mirbase.org/cgi-bin/mature.pl?mature_acc=MIMAT0000660
mmu-miR-667-3p	2098	2303	2322	2262	1713	2720	0.0971056626493727	0.659860337115026	http://www.mirbase.org/cgi-bin/mature.pl?mature_acc=MIMAT0003734
mmu-miR-322-5p	36	64	45	30	37	54	-0.170056194693606	0.661898894800021	http://www.mirbase.org/cgi-bin/mature.pl?mature_acc=MIMAT0000548
mmu-miR-411-5p	10762	10264	9451	7516	11267	11807	0.0846016266670401	0.662174959490226	http://www.mirbase.org/cgi-bin/mature.pl?mature_acc=MIMAT0004747
mmu-miR-34c-5p	3444	3716	3274	3396	2976	2539	-0.0988100177352296	0.663375829820945	http://www.mirbase.org/cgi-bin/mature.pl?mature_acc=MIMAT0000381
mmu-miR-351-5p	575	962	759	606	619	771	-0.0957376872824415	0.665836947809584	http://www.mirbase.org/cgi-bin/mature.pl?mature_acc=MIMAT0000609
mmu-miR-3057-5p	93	80	87	88	74	105	0.134902106335226	0.666157913452418	http://www.mirbase.org/cgi-bin/mature.pl?mature_acc=MIMAT0014822
mmu-miR-188-5p	22	28	15	0	19	29	-0.423691717712827	0.669047995501717	http://www.mirbase.org/cgi-bin/mature.pl?mature_acc=MIMAT0000217
mmu-miR-205-5p	0	54	0	32	15	27	0.675787008779274	0.672582926231908	http://www.mirbase.org/cgi-bin/mature.pl?mature_acc=MIMAT0000238
mmu-miR-9b-3p	0	0	33	0	27	33	0.802537760981077	0.675936996727198	http://www.mirbase.org/cgi-bin/mature.pl?mature_acc=MIMAT0049836
mmu-miR-210-5p	24	30	28	16	19	33	-0.190452099538044	0.676144508809941	http://www.mirbase.org/cgi-bin/mature.pl?mature_acc=MIMAT0017052
mmu-miR-101b-3p	910	781	1213	594	983	1009	-0.102121930952532	0.677009368270686	http://www.mirbase.org/cgi-bin/mature.pl?mature_acc=MIMAT0000616
mmu-let-7f-1-3p	65	95	107	76	96	103	0.134231938795468	0.678171306099064	http://www.mirbase.org/cgi-bin/mature.pl?mature_acc=MIMAT0004623
mmu-miR-1843a-3p	558	678	626	525	683	631	0.0801938427187734	0.68375449672888	http://www.mirbase.org/cgi-bin/mature.pl?mature_acc=MIMAT0014806
mmu-miR-323-3p	8340	9244	7170	6640	7411	7811	-0.0758701698667989	0.688316717493267	http://www.mirbase.org/cgi-bin/mature.pl?mature_acc=MIMAT0000551
mmu-miR-1934-5p	41	34	39	31	35	29	-0.161565784232094	0.688927423128381	http://www.mirbase.org/cgi-bin/mature.pl?mature_acc=MIMAT0009398
mmu-miR-29a-3p	205558	221435	163406	137310	188513	200828	-0.075455532164768	0.68926165937419	http://www.mirbase.org/cgi-bin/mature.pl?mature_acc=MIMAT0000535
mmu-let-7i-3p	302	330	320	209	334	302	-0.0868389642751404	0.693004729755796	http://www.mirbase.org/cgi-bin/mature.pl?mature_acc=MIMAT0004520
mmu-miR-671-5p	90	114	85	76	97	121	0.114243427467235	0.693689954718088	http://www.mirbase.org/cgi-bin/mature.pl?mature_acc=MIMAT0003731
mmu-miR-129-2-3p	8592	8923	6003	8068	6437	8577	0.0884181618864659	0.693858407085128	http://www.mirbase.org/cgi-bin/mature.pl?mature_acc=MIMAT0000544
mmu-miR-195a-5p	1092	1039	1055	791	1314	1078	0.0822489039573626	0.694261519742632	http://www.mirbase.org/cgi-bin/mature.pl?mature_acc=MIMAT0000225
mmu-miR-1982-3p	44	70	79	83	58	56	0.163949907411135	0.695756069914892	http://www.mirbase.org/cgi-bin/mature.pl?mature_acc=MIMAT0009460
mmu-miR-25-5p	61	77	87	52	60	81	-0.135826948194966	0.696610807989839	http://www.mirbase.org/cgi-bin/mature.pl?mature_acc=MIMAT0017049
mmu-miR-100-5p	57857	72163	47055	48668	68063	57119	0.0781680690743777	0.696631242379069	http://www.mirbase.org/cgi-bin/mature.pl?mature_acc=MIMAT0000655
mmu-miR-377-5p	242	262	225	173	205	268	-0.0875339874509184	0.69863006783535	http://www.mirbase.org/cgi-bin/mature.pl?mature_acc=MIMAT0017079
mmu-miR-3083b-3p	16	15	0	0	11	10	-0.52177405011644	0.702778023250386	http://www.mirbase.org/cgi-bin/mature.pl?mature_acc=MIMAT0049847
mmu-miR-873a-5p	469	467	387	342	527	447	0.0829355861589297	0.703060920435985	http://www.mirbase.org/cgi-bin/mature.pl?mature_acc=MIMAT0004936
mmu-miR-3068-5p	421	409	401	325	443	456	0.0779681267172277	0.704113425507015	http://www.mirbase.org/cgi-bin/mature.pl?mature_acc=MIMAT0014842
mmu-miR-125b-2-3p	2159	2372	1962	1437	2272	2095	-0.0753114138709379	0.704598189748291	http://www.mirbase.org/cgi-bin/mature.pl?mature_acc=MIMAT0004529
mmu-miR-1306-3p	42	47	63	39	40	50	-0.145155241695682	0.705809707804509	http://www.mirbase.org/cgi-bin/mature.pl?mature_acc=MIMAT0009411
mmu-miR-6896-5p	20	22	19	14	25	27	0.19236000413997	0.707299982901928	http://www.mirbase.org/cgi-bin/mature.pl?mature_acc=MIMAT0027692
mmu-miR-28c	270	355	298	217	334	261	-0.0865578767272006	0.707481282744933	http://www.mirbase.org/cgi-bin/mature.pl?mature_acc=MIMAT0019339
mmu-miR-3093-5p	106	134	93	83	93	113	-0.105506397159036	0.707700952431782	http://www.mirbase.org/cgi-bin/mature.pl?mature_acc=MIMAT0014907
mmu-miR-150-5p	5735	7202	5795	4572	5187	6971	-0.0725581716195543	0.709618806164008	http://www.mirbase.org/cgi-bin/mature.pl?mature_acc=MIMAT0000160
mmu-miR-5621-3p	22	19	20	15	21	30	0.187028475479727	0.711935140319133	http://www.mirbase.org/cgi-bin/mature.pl?mature_acc=MIMAT0022370
mmu-miR-138-1-3p	305	325	365	260	335	283	-0.0828249809179879	0.71256309356776	http://www.mirbase.org/cgi-bin/mature.pl?mature_acc=MIMAT0004668
mmu-miR-374c-5p	980	1075	775	684	919	915	-0.073548002320649	0.715853532856184	http://www.mirbase.org/cgi-bin/mature.pl?mature_acc=MIMAT0014953
mmu-miR-185-3p	240	211	234	153	225	233	-0.0858146476430794	0.716697110524721	http://www.mirbase.org/cgi-bin/mature.pl?mature_acc=MIMAT0016996
mmu-miR-7019-3p	21	29	28	27	22	32	0.156549526426507	0.7168012493269	http://www.mirbase.org/cgi-bin/mature.pl?mature_acc=MIMAT0027943
mmu-miR-374b-5p	983	1074	774	682	920	918	-0.0733317504063928	0.717114123507411	http://www.mirbase.org/cgi-bin/mature.pl?mature_acc=MIMAT0003727
mmu-miR-1964-3p	307	323	413	277	319	327	-0.0829508062933807	0.717393396815575	http://www.mirbase.org/cgi-bin/mature.pl?mature_acc=MIMAT0009437
mmu-miR-28a-5p	251	329	279	197	316	244	-0.0860893260979502	0.718558545147949	http://www.mirbase.org/cgi-bin/mature.pl?mature_acc=MIMAT0000653
mmu-miR-350-3p	125	125	86	83	102	107	-0.105616390128785	0.718881067235249	http://www.mirbase.org/cgi-bin/mature.pl?mature_acc=MIMAT0000605
mmu-miR-224-5p	39	60	56	56	34	35	-0.168444626859056	0.719580019442349	http://www.mirbase.org/cgi-bin/mature.pl?mature_acc=MIMAT0000671
mmu-miR-1188-3p	0	15	0	10	0	13	0.80091753232171	0.721004773112252	http://www.mirbase.org/cgi-bin/mature.pl?mature_acc=MIMAT0017328
mmu-miR-221-5p	2329	2095	1824	1933	1877	1645	-0.0787713317560077	0.721234012820887	http://www.mirbase.org/cgi-bin/mature.pl?mature_acc=MIMAT0017060
mmu-miR-487b-3p	5418	6631	4330	4772	5292	5936	0.0712282879975488	0.721804423669954	http://www.mirbase.org/cgi-bin/mature.pl?mature_acc=MIMAT0003184
mmu-miR-181d-5p	7989	7784	7670	5847	7506	7705	-0.0653858539330138	0.725611017088977	http://www.mirbase.org/cgi-bin/mature.pl?mature_acc=MIMAT0004324
mmu-miR-344c-5p	17	0	20	12	0	11	-0.583611461070431	0.725826129630469	http://www.mirbase.org/cgi-bin/mature.pl?mature_acc=MIMAT0014927
mmu-miR-24-1-5p	315	379	375	290	428	338	0.0785359611577651	0.726059690474962	http://www.mirbase.org/cgi-bin/mature.pl?mature_acc=MIMAT0000218
mmu-miR-22-5p	1463	1566	1557	1016	1811	1759	0.0737401423589461	0.727950075452346	http://www.mirbase.org/cgi-bin/mature.pl?mature_acc=MIMAT0004629
mmu-miR-501-3p	1847	1944	1973	1610	1590	1939	-0.0669829065580164	0.729021441076156	http://www.mirbase.org/cgi-bin/mature.pl?mature_acc=MIMAT0003509
mmu-let-7e-5p	46148	52980	53270	38896	45313	52733	-0.0629787483056894	0.729165519278774	http://www.mirbase.org/cgi-bin/mature.pl?mature_acc=MIMAT0000524
mmu-miR-6516-5p	194	200	169	162	168	162	-0.0861878047934892	0.731844210386213	http://www.mirbase.org/cgi-bin/mature.pl?mature_acc=MIMAT0027343
mmu-miR-872-5p	1328	1284	1503	1052	1525	1504	0.0690384167851894	0.732729374230081	http://www.mirbase.org/cgi-bin/mature.pl?mature_acc=MIMAT0004934
mmu-miR-375-3p	654	859	851	956	720	606	0.0898508527994471	0.735905740945576	http://www.mirbase.org/cgi-bin/mature.pl?mature_acc=MIMAT0000739
mmu-miR-20a-5p	308	288	310	213	276	325	-0.0732874170783569	0.736731590204947	http://www.mirbase.org/cgi-bin/mature.pl?mature_acc=MIMAT0000529
mmu-miR-190a-5p	74	69	104	51	54	111	-0.133562687634737	0.736920996631976	http://www.mirbase.org/cgi-bin/mature.pl?mature_acc=MIMAT0000220
mmu-miR-6970-3p	15	13	13	10	16	19	0.20994784348398	0.737326144230637	http://www.mirbase.org/cgi-bin/mature.pl?mature_acc=MIMAT0027843
mmu-let-7d-5p	123187	148639	145308	105996	136827	131424	-0.0607845801843468	0.73924302691209	http://www.mirbase.org/cgi-bin/mature.pl?mature_acc=MIMAT0000383
mmu-miR-1198-5p	4019	4598	5568	4291	4453	5170	0.0680484544751391	0.740082258319273	http://www.mirbase.org/cgi-bin/mature.pl?mature_acc=MIMAT0005859
mmu-miR-760-3p	2059	2208	2706	2362	2046	2397	0.0720110977091617	0.740965316910746	http://www.mirbase.org/cgi-bin/mature.pl?mature_acc=MIMAT0003898
mmu-miR-29c-5p	427	493	364	317	458	494	0.0704939570872508	0.742078368861384	http://www.mirbase.org/cgi-bin/mature.pl?mature_acc=MIMAT0004632
mmu-miR-412-5p	535	482	407	454	473	462	0.0705381193938047	0.745631912388228	http://www.mirbase.org/cgi-bin/mature.pl?mature_acc=MIMAT0017173
mmu-miR-674-5p	1493	1566	1394	927	1456	1659	-0.0649222114212853	0.749534693385176	http://www.mirbase.org/cgi-bin/mature.pl?mature_acc=MIMAT0003740
mmu-miR-7224-3p	38	35	33	32	34	21	-0.16655304397599	0.749679985223664	http://www.mirbase.org/cgi-bin/mature.pl?mature_acc=MIMAT0028417
mmu-miR-493-3p	43	35	42	28	32	44	-0.125259170862609	0.750473018184593	http://www.mirbase.org/cgi-bin/mature.pl?mature_acc=MIMAT0004888
mmu-miR-339-3p	163	139	130	108	139	135	-0.0860536595240053	0.750941695296782	http://www.mirbase.org/cgi-bin/mature.pl?mature_acc=MIMAT0004649
mmu-miR-193b-3p	74	97	58	69	45	79	-0.130404448422713	0.752565152522912	http://www.mirbase.org/cgi-bin/mature.pl?mature_acc=MIMAT0004859
mmu-miR-361-5p	2426	2699	2329	2112	2284	2240	-0.0602396692487466	0.752782423276726	http://www.mirbase.org/cgi-bin/mature.pl?mature_acc=MIMAT0000704
mmu-miR-374c-3p	37	52	68	43	49	70	0.126605224862997	0.753709781322423	http://www.mirbase.org/cgi-bin/mature.pl?mature_acc=MIMAT0014954
mmu-miR-222-5p	214	247	178	175	214	170	-0.0818412894861166	0.75412839259521	http://www.mirbase.org/cgi-bin/mature.pl?mature_acc=MIMAT0017061
mmu-miR-666-3p	25	22	28	19	36	24	0.15890466203349	0.759100199498137	http://www.mirbase.org/cgi-bin/mature.pl?mature_acc=MIMAT0004823
mmu-miR-125a-3p	325	390	510	329	366	396	-0.0731450148202556	0.760106277536528	http://www.mirbase.org/cgi-bin/mature.pl?mature_acc=MIMAT0004528
mmu-miR-8112	54	61	74	64	73	52	0.110085491612596	0.764352291090956	http://www.mirbase.org/cgi-bin/mature.pl?mature_acc=MIMAT0031418
mmu-miR-8111	12	25	19	23	19	16	0.181556564881391	0.767254778928124	http://www.mirbase.org/cgi-bin/mature.pl?mature_acc=MIMAT0031417
mmu-miR-503-5p	22	29	27	18	19	29	-0.15091642708677	0.767370315522526	http://www.mirbase.org/cgi-bin/mature.pl?mature_acc=MIMAT0003188
mmu-miR-1966-3p	26	25	25	25	25	27	0.11829987345673	0.767479583781056	http://www.mirbase.org/cgi-bin/mature.pl?mature_acc=MIMAT0022952
mmu-miR-337-5p	8346	9808	8499	6583	8538	8941	-0.0547556664880366	0.767599108598079	http://www.mirbase.org/cgi-bin/mature.pl?mature_acc=MIMAT0004644
mmu-miR-3473b	29	0	13	16	11	0	-0.475629665567048	0.771484312768363	http://www.mirbase.org/cgi-bin/mature.pl?mature_acc=MIMAT0020367
mmu-miR-365-3p	1375	1601	843	1311	1008	956	-0.0795968127344762	0.771497711067447	http://www.mirbase.org/cgi-bin/mature.pl?mature_acc=MIMAT0000711
mmu-miR-377-3p	12	16	18	11	0	24	-0.319859984602995	0.773945796476597	http://www.mirbase.org/cgi-bin/mature.pl?mature_acc=MIMAT0000741
mmu-miR-488-3p	3511	3191	3178	2686	3281	3698	0.0548459084812625	0.774256715997593	http://www.mirbase.org/cgi-bin/mature.pl?mature_acc=MIMAT0003450
mmu-miR-142a-5p	151	64	50	31	157	104	0.17291316944598	0.775672798354908	http://www.mirbase.org/cgi-bin/mature.pl?mature_acc=MIMAT0000154
mmu-miR-6899-3p	28	32	38	21	28	36	-0.124245783668982	0.776763959508892	http://www.mirbase.org/cgi-bin/mature.pl?mature_acc=MIMAT0027699
mmu-miR-29a-5p	25	19	23	15	23	33	0.149406126988132	0.777080714981996	http://www.mirbase.org/cgi-bin/mature.pl?mature_acc=MIMAT0004631
mmu-miR-496a-3p	763	785	528	566	729	729	0.0605981260662133	0.777475985359711	http://www.mirbase.org/cgi-bin/mature.pl?mature_acc=MIMAT0003738
mmu-miR-668-5p	14	16	13	13	15	17	0.160301044378414	0.780499707965361	http://www.mirbase.org/cgi-bin/mature.pl?mature_acc=MIMAT0017237
mmu-miR-218-1-3p	18	23	16	22	26	11	0.180163283454779	0.781806810882689	http://www.mirbase.org/cgi-bin/mature.pl?mature_acc=MIMAT0004665
mmu-miR-23b-5p	61	75	77	63	56	67	-0.0894419297096638	0.783834968099703	http://www.mirbase.org/cgi-bin/mature.pl?mature_acc=MIMAT0016980
mmu-miR-325-5p	686	642	604	524	708	651	0.0548077024626392	0.785484462147226	http://www.mirbase.org/cgi-bin/mature.pl?mature_acc=MIMAT0000558
mmu-miR-21a-5p	8084	7868	10076	6210	9985	9532	0.0577164083924221	0.787508403727108	http://www.mirbase.org/cgi-bin/mature.pl?mature_acc=MIMAT0000530
mmu-miR-137-5p	218	277	310	225	276	287	0.0625333595770745	0.788197716640993	http://www.mirbase.org/cgi-bin/mature.pl?mature_acc=MIMAT0016986
mmu-miR-412-3p	73	94	81	70	88	88	0.0861771379124221	0.788838270213518	http://www.mirbase.org/cgi-bin/mature.pl?mature_acc=MIMAT0001094
mmu-let-7c-2-3p	1366	1519	1429	1090	1424	1704	0.0508470661769421	0.791641941660874	http://www.mirbase.org/cgi-bin/mature.pl?mature_acc=MIMAT0005439
mmu-let-7a-1-3p	1366	1519	1429	1090	1424	1704	0.0508466347359522	0.791772653461447	http://www.mirbase.org/cgi-bin/mature.pl?mature_acc=MIMAT0004620
mmu-miR-3095-3p	14	12	21	18	20	11	0.169730750226831	0.793652	http://www.mirbase.org/cgi-bin/mature.pl?mature_acc=MIMAT0014912
mmu-miR-3552	64	84	42	77	53	56	0.110632188396341	0.794261955664321	http://www.mirbase.org/cgi-bin/mature.pl?mature_acc=MIMAT0035715
mmu-miR-423-3p	6140	6832	6739	5352	6059	6397	-0.0481573947749823	0.795012778799896	http://www.mirbase.org/cgi-bin/mature.pl?mature_acc=MIMAT0003454
mmu-miR-671-3p	1340	1601	1771	1233	1658	1707	0.0519459797057989	0.796294042542047	http://www.mirbase.org/cgi-bin/mature.pl?mature_acc=MIMAT0004821
mmu-miR-8120	0	15	15	15	21	0	0.438984053735043	0.796356828377156	http://www.mirbase.org/cgi-bin/mature.pl?mature_acc=MIMAT0031426
mmu-miR-3076-3p	18	15	24	22	17	19	0.129821437124185	0.797132062911154	http://www.mirbase.org/cgi-bin/mature.pl?mature_acc=MIMAT0014861
mmu-miR-12194-3p	88	93	81	65	97	99	0.0802213015109923	0.799716022249756	http://www.mirbase.org/cgi-bin/mature.pl?mature_acc=MIMAT0049858
mmu-miR-540-5p	19	17	18	14	14	18	-0.137741811025756	0.800011999000407	http://www.mirbase.org/cgi-bin/mature.pl?mature_acc=MIMAT0004786
mmu-miR-7055-3p	15	15	15	22	0	10	-0.298668342385726	0.804974313630795	http://www.mirbase.org/cgi-bin/mature.pl?mature_acc=MIMAT0028015
mmu-miR-455-5p	153	141	151	109	148	186	0.0696428384626831	0.807003124627531	http://www.mirbase.org/cgi-bin/mature.pl?mature_acc=MIMAT0003485
mmu-miR-218-5p	216980	239283	235369	151836	275605	201637	-0.0509267176122341	0.807274828900941	http://www.mirbase.org/cgi-bin/mature.pl?mature_acc=MIMAT0000663
mmu-miR-297b-3p	44	12	0	44	20	0	0.404174887375732	0.807839368794756	http://www.mirbase.org/cgi-bin/mature.pl?mature_acc=MIMAT0004827
mmu-miR-297c-3p	44	12	0	44	20	0	0.404182252991164	0.808083416727346	http://www.mirbase.org/cgi-bin/mature.pl?mature_acc=MIMAT0004866
mmu-miR-297a-3p	44	12	0	44	20	0	0.404189525774947	0.808324713675216	http://www.mirbase.org/cgi-bin/mature.pl?mature_acc=MIMAT0004864
mmu-miR-543-5p	95	106	75	79	85	107	0.0707500229410437	0.808911505635231	http://www.mirbase.org/cgi-bin/mature.pl?mature_acc=MIMAT0017207
mmu-miR-598-3p	6115	6655	4798	5200	6353	5285	0.048683649922373	0.812803921288559	http://www.mirbase.org/cgi-bin/mature.pl?mature_acc=MIMAT0004942
mmu-miR-379-3p	1279	1489	1076	898	1537	1306	0.0496700912744181	0.816929921567991	http://www.mirbase.org/cgi-bin/mature.pl?mature_acc=MIMAT0017080
mmu-miR-532-3p	534	603	487	438	506	522	-0.0463274408291111	0.818607105776253	http://www.mirbase.org/cgi-bin/mature.pl?mature_acc=MIMAT0004781
mmu-miR-341-3p	4504	5342	3420	3286	4651	4926	0.047273823067249	0.818686482818125	http://www.mirbase.org/cgi-bin/mature.pl?mature_acc=MIMAT0000588
mmu-miR-125a-5p	182671	216130	272411	229835	210867	201443	0.050972031273626	0.819264413545791	http://www.mirbase.org/cgi-bin/mature.pl?mature_acc=MIMAT0000135
mmu-miR-148b-3p	6857	7814	4249	4917	6936	4990	-0.0556446427172929	0.819945490004479	http://www.mirbase.org/cgi-bin/mature.pl?mature_acc=MIMAT0000580
mmu-miR-222-3p	77912	82205	89991	73406	75054	77403	-0.0429951721879281	0.82070700504084	http://www.mirbase.org/cgi-bin/mature.pl?mature_acc=MIMAT0000670
mmu-miR-493-5p	638	695	518	500	738	547	0.049674485995086	0.822175752545865	http://www.mirbase.org/cgi-bin/mature.pl?mature_acc=MIMAT0017276
mmu-miR-181a-5p	315800	311584	293208	193196	291816	365427	-0.044597227454567	0.822949750996843	http://www.mirbase.org/cgi-bin/mature.pl?mature_acc=MIMAT0000210
mmu-miR-877-3p	526	457	708	455	452	632	-0.0545677996516687	0.825352418305647	http://www.mirbase.org/cgi-bin/mature.pl?mature_acc=MIMAT0004862
mmu-miR-3083-5p	104	91	85	87	94	93	0.0692800925840951	0.825565865552991	http://www.mirbase.org/cgi-bin/mature.pl?mature_acc=MIMAT0014874
mmu-miR-3061-5p	45	30	32	25	35	34	-0.102909710423997	0.826866874770161	http://www.mirbase.org/cgi-bin/mature.pl?mature_acc=MIMAT0014828
mmu-miR-3083b-5p	19	24	36	23	22	23	-0.114727713175279	0.828374795991842	http://www.mirbase.org/cgi-bin/mature.pl?mature_acc=MIMAT0049846
mmu-miR-467c-5p	103	93	69	69	86	108	0.0744721882020178	0.82846664836974	http://www.mirbase.org/cgi-bin/mature.pl?mature_acc=MIMAT0004885
mmu-miR-134-3p	62	73	77	73	66	68	0.076439204187656	0.829233535677232	http://www.mirbase.org/cgi-bin/mature.pl?mature_acc=MIMAT0016985
mmu-miR-181c-5p	699	696	606	499	748	693	0.0427256924649984	0.835234048285843	http://www.mirbase.org/cgi-bin/mature.pl?mature_acc=MIMAT0000674
mmu-miR-3081-3p	53	87	59	58	48	69	-0.0732203561534894	0.839639171789945	http://www.mirbase.org/cgi-bin/mature.pl?mature_acc=MIMAT0014871
mmu-miR-126a-3p	34883	45435	33322	25317	40252	38337	-0.0398409259010757	0.839711323374491	http://www.mirbase.org/cgi-bin/mature.pl?mature_acc=MIMAT0000138
mmu-miR-7027-3p	16	11	12	10	0	21	-0.261933463998128	0.840562607060911	http://www.mirbase.org/cgi-bin/mature.pl?mature_acc=MIMAT0027959
mmu-miR-101c	830	800	1150	516	980	1300	0.0559093813991348	0.840642303187047	http://www.mirbase.org/cgi-bin/mature.pl?mature_acc=MIMAT0019349
mmu-miR-877-5p	162	182	254	186	192	203	0.0563283692432042	0.840948751540268	http://www.mirbase.org/cgi-bin/mature.pl?mature_acc=MIMAT0004861
mmu-miR-679-3p	0	11	0	0	15	0	0.572986999535014	0.842633855824796	http://www.mirbase.org/cgi-bin/mature.pl?mature_acc=MIMAT0017248
mmu-miR-3061-3p	52	61	51	33	55	59	-0.0759092209238103	0.842768798513795	http://www.mirbase.org/cgi-bin/mature.pl?mature_acc=MIMAT0014829
mmu-miR-101a-3p	816	783	1127	504	965	1271	0.0549067436469512	0.843874938636862	http://www.mirbase.org/cgi-bin/mature.pl?mature_acc=MIMAT0000133
mmu-miR-126a-5p	1101	1431	1269	799	1309	1621	0.0439376205505656	0.844018575801728	http://www.mirbase.org/cgi-bin/mature.pl?mature_acc=MIMAT0000137
mmu-miR-652-3p	3002	3715	2698	2546	2929	3567	0.0382110810071451	0.844122685216285	http://www.mirbase.org/cgi-bin/mature.pl?mature_acc=MIMAT0003711
mmu-miR-669e-5p	0	14	11	0	12	19	0.328647296391321	0.845639451129305	http://www.mirbase.org/cgi-bin/mature.pl?mature_acc=MIMAT0005853
mmu-miR-344-5p	0	16	12	16	0	0	-0.47311343406084	0.84594879436694	http://www.mirbase.org/cgi-bin/mature.pl?mature_acc=MIMAT0017038
mmu-miR-500-3p	69	69	54	55	56	78	0.0699271610703766	0.847917127859039	http://www.mirbase.org/cgi-bin/mature.pl?mature_acc=MIMAT0003507
mmu-miR-30d-5p	140507	147186	112244	109771	130485	143038	0.034982416189088	0.849264982226759	http://www.mirbase.org/cgi-bin/mature.pl?mature_acc=MIMAT0000515
mmu-miR-6988-3p	23	22	28	26	21	26	0.102259868164015	0.850332577525609	http://www.mirbase.org/cgi-bin/mature.pl?mature_acc=MIMAT0027879
mmu-miR-30d-3p	68	71	78	40	77	80	-0.0695379996882331	0.850776249658644	http://www.mirbase.org/cgi-bin/mature.pl?mature_acc=MIMAT0017011
mmu-miR-6418-3p	30	28	43	27	27	35	-0.0944475981185433	0.851725632267146	http://www.mirbase.org/cgi-bin/mature.pl?mature_acc=MIMAT0025174
mmu-let-7a-5p	472446	553478	519628	373808	524021	521752	-0.0337804891905239	0.853185181600474	http://www.mirbase.org/cgi-bin/mature.pl?mature_acc=MIMAT0000521
mmu-miR-7659-5p	10	0	0	13	0	0	0.614929715812356	0.853732648566267	http://www.mirbase.org/cgi-bin/mature.pl?mature_acc=MIMAT0029824
mmu-miR-6982-3p	29	12	23	15	23	18	-0.115346242021973	0.856912646299048	http://www.mirbase.org/cgi-bin/mature.pl?mature_acc=MIMAT0027867
mmu-miR-3082-3p	45	43	45	23	50	48	-0.0671028553091091	0.856916881713065	http://www.mirbase.org/cgi-bin/mature.pl?mature_acc=MIMAT0014873
mmu-miR-350-5p	121	120	114	86	137	97	-0.0552751574468974	0.857099976218805	http://www.mirbase.org/cgi-bin/mature.pl?mature_acc=MIMAT0017040
mmu-miR-17-5p	470	425	377	353	448	422	0.0382367741114304	0.858480131555278	http://www.mirbase.org/cgi-bin/mature.pl?mature_acc=MIMAT0000649
mmu-miR-421-3p	737	741	713	622	714	764	0.0343015683706217	0.859547750279412	http://www.mirbase.org/cgi-bin/mature.pl?mature_acc=MIMAT0004869
mmu-miR-191-3p	191	256	222	182	247	214	0.0434296042396283	0.863342173613086	http://www.mirbase.org/cgi-bin/mature.pl?mature_acc=MIMAT0004542
mmu-miR-329-5p	5784	5195	4265	4271	3942	6531	0.0382273160345362	0.863683772824081	http://www.mirbase.org/cgi-bin/mature.pl?mature_acc=MIMAT0017032
mmu-miR-3470b	11	0	0	13	0	0	0.481942231056414	0.864676625752806	http://www.mirbase.org/cgi-bin/mature.pl?mature_acc=MIMAT0015641
mmu-miR-3072-3p	264	241	194	192	210	275	0.0433711843809436	0.865365134539014	http://www.mirbase.org/cgi-bin/mature.pl?mature_acc=MIMAT0014853
mmu-miR-532-5p	5168	6038	4939	4361	5769	5277	0.0316970312179497	0.866853936692832	http://www.mirbase.org/cgi-bin/mature.pl?mature_acc=MIMAT0002889
mmu-miR-16-5p	13155	13112	12417	8562	14003	13247	-0.0319779441208414	0.868511503001312	http://www.mirbase.org/cgi-bin/mature.pl?mature_acc=MIMAT0000527
mmu-miR-547-3p	39	44	46	37	44	33	-0.0715151155970674	0.870241121649233	http://www.mirbase.org/cgi-bin/mature.pl?mature_acc=MIMAT0003173
mmu-miR-673-3p	286	299	323	267	289	314	0.0353840061950458	0.871365591713962	http://www.mirbase.org/cgi-bin/mature.pl?mature_acc=MIMAT0004824
mmu-miR-704	22	20	18	11	25	17	-0.0961160282237781	0.87227014030289	http://www.mirbase.org/cgi-bin/mature.pl?mature_acc=MIMAT0003494
mmu-miR-3074-5p	110	154	78	82	140	110	0.058138285441524	0.873559328298537	http://www.mirbase.org/cgi-bin/mature.pl?mature_acc=MIMAT0014856
mmu-miR-192-5p	1147	994	922	780	1138	884	-0.0347209294826166	0.873592336315829	http://www.mirbase.org/cgi-bin/mature.pl?mature_acc=MIMAT0000517
mmu-miR-764-5p	57	64	62	54	57	67	0.0568803449892659	0.874428018448477	http://www.mirbase.org/cgi-bin/mature.pl?mature_acc=MIMAT0003894
mmu-miR-137-3p	1449	1428	1509	1066	1398	1791	0.0320102704778269	0.874921058337321	http://www.mirbase.org/cgi-bin/mature.pl?mature_acc=MIMAT0000149
mmu-miR-1a-3p	1030	944	1477	524	1437	1274	-0.0469244147219663	0.875381255673856	http://www.mirbase.org/cgi-bin/mature.pl?mature_acc=MIMAT0000123
mmu-miR-491-5p	296	281	267	247	221	346	0.0386972100332124	0.876045610532133	http://www.mirbase.org/cgi-bin/mature.pl?mature_acc=MIMAT0003486
mmu-miR-425-5p	2025	2188	1580	1540	1919	1825	-0.0309030414279586	0.877222762578092	http://www.mirbase.org/cgi-bin/mature.pl?mature_acc=MIMAT0004750
mmu-miR-346-5p	4376	4802	5012	3842	3744	5468	-0.0309495145156651	0.877452665310706	http://www.mirbase.org/cgi-bin/mature.pl?mature_acc=MIMAT0000597
mmu-miR-6953-3p	36	34	26	28	26	41	0.0763106480132525	0.87756988161005	http://www.mirbase.org/cgi-bin/mature.pl?mature_acc=MIMAT0027807
mmu-miR-6940-3p	24	30	22	18	22	27	-0.0879617273719515	0.878848136325594	http://www.mirbase.org/cgi-bin/mature.pl?mature_acc=MIMAT0027781
mmu-miR-12200-3p	0	0	10	12	0	0	0.497949568602801	0.885990080429253	http://www.mirbase.org/cgi-bin/mature.pl?mature_acc=MIMAT0049868
mmu-miR-24-3p	89525	96339	88006	71317	97025	82990	-0.0264340023627316	0.886627420932719	http://www.mirbase.org/cgi-bin/mature.pl?mature_acc=MIMAT0000219
mmu-miR-300-5p	86	79	57	56	67	95	0.05646415786918	0.887834770765979	http://www.mirbase.org/cgi-bin/mature.pl?mature_acc=MIMAT0004578
mmu-miR-26b-5p	12276	13843	13121	9255	14788	13683	0.0269015785959885	0.887912560951156	http://www.mirbase.org/cgi-bin/mature.pl?mature_acc=MIMAT0000534
mmu-miR-669h-5p	31	36	26	36	19	35	0.0725985112025983	0.888135745435447	http://www.mirbase.org/cgi-bin/mature.pl?mature_acc=MIMAT0005841
mmu-let-7a-2-3p	23	17	24	14	18	33	0.083123488744188	0.888369725693961	http://www.mirbase.org/cgi-bin/mature.pl?mature_acc=MIMAT0017015
mmu-miR-26a-5p	852207	886493	818343	623373	944367	789857	-0.026230522562306	0.88857578781188	http://www.mirbase.org/cgi-bin/mature.pl?mature_acc=MIMAT0000533
mmu-miR-466a-3p	167	102	87	64	115	180	0.0578254911446525	0.892509159945775	http://www.mirbase.org/cgi-bin/mature.pl?mature_acc=MIMAT0002107
mmu-miR-466e-3p	167	102	87	64	115	180	0.0578005339427567	0.892827861325572	http://www.mirbase.org/cgi-bin/mature.pl?mature_acc=MIMAT0004880
mmu-miR-5617-5p	14	16	11	10	11	20	0.0821541525513267	0.893442362934307	http://www.mirbase.org/cgi-bin/mature.pl?mature_acc=MIMAT0022361
mmu-miR-7043-3p	14	16	16	14	15	10	-0.123943246378567	0.895863971302531	http://www.mirbase.org/cgi-bin/mature.pl?mature_acc=MIMAT0027991
mmu-miR-1968-5p	32	56	34	31	32	46	-0.0606258651712726	0.896433749657859	http://www.mirbase.org/cgi-bin/mature.pl?mature_acc=MIMAT0009441
mmu-let-7g-3p	21	16	13	11	14	19	-0.102199743039111	0.901474709799477	http://www.mirbase.org/cgi-bin/mature.pl?mature_acc=MIMAT0004519
mmu-miR-330-3p	9583	10475	11172	9252	9192	10152	-0.0237215352098956	0.902366693657016	http://www.mirbase.org/cgi-bin/mature.pl?mature_acc=MIMAT0000569
mmu-miR-8103	78	74	82	63	92	71	0.0428821030743861	0.902729951625506	http://www.mirbase.org/cgi-bin/mature.pl?mature_acc=MIMAT0031407
mmu-miR-9b-5p	13	26	0	0	11	22	-0.20528594336433	0.904041173311256	http://www.mirbase.org/cgi-bin/mature.pl?mature_acc=MIMAT0049835
mmu-miR-3085-5p	11	21	16	14	13	21	0.0978865932500717	0.904536084819542	http://www.mirbase.org/cgi-bin/mature.pl?mature_acc=MIMAT0014878
mmu-miR-5128	17	0	0	0	0	14	-0.361318139103265	0.904652715009472	http://www.mirbase.org/cgi-bin/mature.pl?mature_acc=MIMAT0020639
mmu-miR-30c-1-3p	244	289	274	193	289	262	-0.0271614583079827	0.906216900419693	http://www.mirbase.org/cgi-bin/mature.pl?mature_acc=MIMAT0004616
mmu-miR-132-3p	22763	26795	24154	18195	23520	26602	-0.0213556460804791	0.906501650475396	http://www.mirbase.org/cgi-bin/mature.pl?mature_acc=MIMAT0000144
mmu-miR-7220-5p	27	19	37	18	33	24	-0.0706904171481169	0.907071969315235	http://www.mirbase.org/cgi-bin/mature.pl?mature_acc=MIMAT0028408
mmu-miR-33-5p	0	0	12	0	0	10	-0.339339600256257	0.907581649867984	http://www.mirbase.org/cgi-bin/mature.pl?mature_acc=MIMAT0000667
mmu-miR-3962	74	76	76	33	107	68	-0.0544495459554949	0.910342022149724	http://www.mirbase.org/cgi-bin/mature.pl?mature_acc=MIMAT0019340
mmu-miR-212-5p	10326	11830	12228	9576	11359	11706	0.0209600738582588	0.910371253099532	http://www.mirbase.org/cgi-bin/mature.pl?mature_acc=MIMAT0017053
mmu-miR-9-5p	1762568	1893265	1687263	1350553	1899639	1841964	0.0201426004363785	0.910713524457477	http://www.mirbase.org/cgi-bin/mature.pl?mature_acc=MIMAT0000142
mmu-miR-344c-3p	75	61	64	48	79	56	-0.0390780064413581	0.911834864804332	http://www.mirbase.org/cgi-bin/mature.pl?mature_acc=MIMAT0014928
mmu-miR-1191a	63	43	53	42	51	51	-0.0551844606820764	0.912590032940838	http://www.mirbase.org/cgi-bin/mature.pl?mature_acc=MIMAT0005849
mmu-miR-3086-5p	36	35	20	34	27	27	0.0747257621411376	0.913344173679085	http://www.mirbase.org/cgi-bin/mature.pl?mature_acc=MIMAT0014880
mmu-miR-5099	248	308	319	239	340	217	-0.0297991514860057	0.914340598819771	http://www.mirbase.org/cgi-bin/mature.pl?mature_acc=MIMAT0020606
mmu-miR-6962-3p	0	11	0	0	13	0	0.372386863765043	0.914677753011368	http://www.mirbase.org/cgi-bin/mature.pl?mature_acc=MIMAT0027825
mmu-miR-3473e	24	0	0	16	0	0	-0.323273881654246	0.918708102581686	http://www.mirbase.org/cgi-bin/mature.pl?mature_acc=MIMAT0025587
mmu-miR-466p-3p	176	108	93	68	121	188	0.046537437559263	0.919407927610131	http://www.mirbase.org/cgi-bin/mature.pl?mature_acc=MIMAT0014892
mmu-miR-466b-3p	176	108	93	68	121	188	0.0465121760249658	0.91965386158942	http://www.mirbase.org/cgi-bin/mature.pl?mature_acc=MIMAT0004876
mmu-miR-466c-3p	176	108	93	68	121	188	0.0464812748589802	0.91995571912113	http://www.mirbase.org/cgi-bin/mature.pl?mature_acc=MIMAT0004878
mmu-miR-338-5p	8747	9581	8801	7369	9830	7720	-0.01963201774757	0.921499467791927	http://www.mirbase.org/cgi-bin/mature.pl?mature_acc=MIMAT0004647
mmu-miR-6958-3p	44	41	38	44	31	34	-0.0536701155339123	0.924853269170186	http://www.mirbase.org/cgi-bin/mature.pl?mature_acc=MIMAT0027817
mmu-miR-219a-1-3p	46	51	47	37	55	39	-0.0370071372875033	0.927290338099486	http://www.mirbase.org/cgi-bin/mature.pl?mature_acc=MIMAT0017055
mmu-miR-331-5p	106	112	97	86	96	107	-0.027090336044248	0.927849241850009	http://www.mirbase.org/cgi-bin/mature.pl?mature_acc=MIMAT0004643
mmu-miR-342-3p	9074	9779	8026	8645	6986	9583	0.0181286812909899	0.930536690998996	http://www.mirbase.org/cgi-bin/mature.pl?mature_acc=MIMAT0000590
mmu-miR-151-3p	12804	13998	15962	11317	15581	12654	-0.0171449846099018	0.931510409590186	http://www.mirbase.org/cgi-bin/mature.pl?mature_acc=MIMAT0000161
mmu-let-7f-5p	566114	582077	579167	436137	652836	552124	0.015822759773346	0.933519530039982	http://www.mirbase.org/cgi-bin/mature.pl?mature_acc=MIMAT0000525
mmu-miR-3968	157	139	129	139	145	99	-0.0306408633324337	0.934759110960739	http://www.mirbase.org/cgi-bin/mature.pl?mature_acc=MIMAT0019352
mmu-miR-7059-5p	0	0	14	0	17	0	0.280100498692112	0.938212031116703	http://www.mirbase.org/cgi-bin/mature.pl?mature_acc=MIMAT0028022
mmu-miR-331-3p	777	790	741	552	742	916	0.0163824611041548	0.938728779419195	http://www.mirbase.org/cgi-bin/mature.pl?mature_acc=MIMAT0000571
mmu-miR-365-2-5p	0	17	13	11	0	13	-0.170757026432411	0.940448544673883	http://www.mirbase.org/cgi-bin/mature.pl?mature_acc=MIMAT0017179
mmu-miR-98-5p	7341	6880	8179	5509	8023	7406	-0.0143838138676742	0.942853597574605	http://www.mirbase.org/cgi-bin/mature.pl?mature_acc=MIMAT0000545
mmu-miR-676-3p	4584	5731	5848	4529	5159	5243	-0.0134636713644468	0.945068901888289	http://www.mirbase.org/cgi-bin/mature.pl?mature_acc=MIMAT0003782
mmu-miR-154-5p	1620	2074	1316	1269	1495	1980	0.0145075491025304	0.946349418719251	http://www.mirbase.org/cgi-bin/mature.pl?mature_acc=MIMAT0000164
mmu-miR-7080-5p	120	105	112	92	105	125	0.0221446831181833	0.947578881611747	http://www.mirbase.org/cgi-bin/mature.pl?mature_acc=MIMAT0028066
mmu-miR-679-5p	76	91	77	68	75	81	-0.0223951929100943	0.948105681550651	http://www.mirbase.org/cgi-bin/mature.pl?mature_acc=MIMAT0003455
mmu-miR-6989-3p	15	16	19	0	27	19	-0.105058477239623	0.948554629491608	http://www.mirbase.org/cgi-bin/mature.pl?mature_acc=MIMAT0027881
mmu-miR-100-3p	16	17	0	0	16	19	0.108657550986255	0.949184195154174	http://www.mirbase.org/cgi-bin/mature.pl?mature_acc=MIMAT0017051
mmu-miR-5132-5p	0	18	26	17	11	15	0.0953512676464857	0.949349791459018	http://www.mirbase.org/cgi-bin/mature.pl?mature_acc=MIMAT0020643
mmu-miR-299b-3p	169	193	157	136	168	176	-0.0163271543088247	0.950351212370391	http://www.mirbase.org/cgi-bin/mature.pl?mature_acc=MIMAT0022837
mmu-miR-299a-3p	171	194	156	136	169	177	-0.0161230845029939	0.950494161931563	http://www.mirbase.org/cgi-bin/mature.pl?mature_acc=MIMAT0004577
mmu-miR-7015-3p	35	36	49	31	52	32	0.0306975951881867	0.951869470066263	http://www.mirbase.org/cgi-bin/mature.pl?mature_acc=MIMAT0027935
mmu-miR-125b-5p	761899	966630	772699	677120	801069	835337	-0.0107866743480963	0.952614728240097	http://www.mirbase.org/cgi-bin/mature.pl?mature_acc=MIMAT0000136
mmu-miR-130b-3p	18	24	11	12	14	22	-0.0506822689301388	0.955375088848969	http://www.mirbase.org/cgi-bin/mature.pl?mature_acc=MIMAT0000387
mmu-miR-6911-3p	18	23	16	17	21	13	-0.0447174170573021	0.955482239133199	http://www.mirbase.org/cgi-bin/mature.pl?mature_acc=MIMAT0027723
mmu-let-7g-5p	283160	287710	268066	209612	309205	262983	-0.0104710868742571	0.955573473668603	http://www.mirbase.org/cgi-bin/mature.pl?mature_acc=MIMAT0000121
mmu-miR-361-3p	10412	10050	9126	9016	8977	9269	-0.0104790624744863	0.957488534122291	http://www.mirbase.org/cgi-bin/mature.pl?mature_acc=MIMAT0017075
mmu-miR-434-3p	96248	109750	74472	77108	86180	96020	-0.0102081723124449	0.957602978062977	http://www.mirbase.org/cgi-bin/mature.pl?mature_acc=MIMAT0001422
mmu-miR-3070-5p	22	16	20	10	24	24	0.061559035221679	0.95934221014193	http://www.mirbase.org/cgi-bin/mature.pl?mature_acc=MIMAT0014846
mmu-miR-370-5p	484	477	344	354	437	438	0.0113796677998751	0.961442212535906	http://www.mirbase.org/cgi-bin/mature.pl?mature_acc=MIMAT0017174
mmu-miR-345-5p	162	198	123	120	158	179	0.0143127350155582	0.961759232540452	http://www.mirbase.org/cgi-bin/mature.pl?mature_acc=MIMAT0000595
mmu-miR-1231-3p	0	0	14	10	0	0	-0.23146662284693	0.964927006567493	http://www.mirbase.org/cgi-bin/mature.pl?mature_acc=MIMAT0022358
mmu-miR-328-3p	198485	220515	267120	186735	220848	240725	0.00815906367136843	0.966427719835703	http://www.mirbase.org/cgi-bin/mature.pl?mature_acc=MIMAT0000565
mmu-miR-3059-3p	12	0	11	12	0	12	0.148697318278768	0.966994750650506	http://www.mirbase.org/cgi-bin/mature.pl?mature_acc=MIMAT0014812
mmu-miR-34b-5p	523	529	515	517	499	416	-0.0109487503191973	0.967702170566278	http://www.mirbase.org/cgi-bin/mature.pl?mature_acc=MIMAT0000382
mmu-miR-7688-5p	20	40	30	32	25	27	0.0273002853520682	0.970070815840677	http://www.mirbase.org/cgi-bin/mature.pl?mature_acc=MIMAT0029906
mmu-miR-708-5p	4819	5147	4041	3182	4042	6158	0.00810132681895182	0.97065268859785	http://www.mirbase.org/cgi-bin/mature.pl?mature_acc=MIMAT0004828
mmu-miR-879-3p	12	11	0	0	0	22	-0.0897321518383406	0.970890915393265	http://www.mirbase.org/cgi-bin/mature.pl?mature_acc=MIMAT0004843
mmu-miR-181b-5p	91766	97363	88144	69179	93332	97140	-0.00657044558334297	0.97091314538973	http://www.mirbase.org/cgi-bin/mature.pl?mature_acc=MIMAT0000673
mmu-miR-92b-5p	481	553	723	683	499	430	0.0105009989083657	0.971062771709748	http://www.mirbase.org/cgi-bin/mature.pl?mature_acc=MIMAT0017278
mmu-miR-551b-5p	37	17	20	12	27	35	0.044283422295695	0.971114489148721	http://www.mirbase.org/cgi-bin/mature.pl?mature_acc=MIMAT0017236
mmu-miR-376a-3p	18	13	0	0	13	16	-0.0821713014347349	0.971371243655418	http://www.mirbase.org/cgi-bin/mature.pl?mature_acc=MIMAT0000740
mmu-miR-3475-3p	25	45	34	32	25	37	-0.0338462997566275	0.971614915174104	http://www.mirbase.org/cgi-bin/mature.pl?mature_acc=MIMAT0015219
mmu-miR-218-2-3p	31	47	29	25	44	28	-0.0367000530779625	0.972578353507213	http://www.mirbase.org/cgi-bin/mature.pl?mature_acc=MIMAT0005444
mmu-miR-5113	16	16	0	10	0	17	-0.131641857369248	0.972971753347204	http://www.mirbase.org/cgi-bin/mature.pl?mature_acc=MIMAT0020621
mmu-miR-135a-2-3p	86	110	74	52	82	120	-0.0151101240802199	0.973738490876342	http://www.mirbase.org/cgi-bin/mature.pl?mature_acc=MIMAT0017064
mmu-miR-223-5p	23	0	0	0	13	13	0.134780094501238	0.974495776959321	http://www.mirbase.org/cgi-bin/mature.pl?mature_acc=MIMAT0017056
mmu-miR-7047-3p	126	97	116	93	104	119	-0.0137261125644867	0.974751123431188	http://www.mirbase.org/cgi-bin/mature.pl?mature_acc=MIMAT0027999
mmu-miR-1981-3p	288	310	270	259	236	308	-0.00978754992431635	0.975013768750602	http://www.mirbase.org/cgi-bin/mature.pl?mature_acc=MIMAT0017351
mmu-let-7f-2-3p	53	45	42	40	38	51	-0.0241183517392458	0.975057592470806	http://www.mirbase.org/cgi-bin/mature.pl?mature_acc=MIMAT0017017
mmu-let-7j	15665	15674	16895	14186	15251	15343	-0.00582657989539004	0.975335438978739	http://www.mirbase.org/cgi-bin/mature.pl?mature_acc=MIMAT0025123
mmu-miR-199b-5p	10	35	0	12	12	19	0.0768183621894236	0.975469348016386	http://www.mirbase.org/cgi-bin/mature.pl?mature_acc=MIMAT0000672
mmu-miR-6973b-3p	0	12	14	19	0	0	-0.137078536649103	0.976187794457577	http://www.mirbase.org/cgi-bin/mature.pl?mature_acc=MIMAT0027909
mmu-let-7i-5p	241256	242249	264819	197390	268675	232958	-0.00562777261629257	0.976248458458082	http://www.mirbase.org/cgi-bin/mature.pl?mature_acc=MIMAT0000122
mmu-miR-29b-2-5p	584	675	544	512	484	680	-0.00658145277364745	0.978160162308909	http://www.mirbase.org/cgi-bin/mature.pl?mature_acc=MIMAT0017063
mmu-miR-152-5p	65	68	59	40	72	68	-0.0125671080580985	0.980703111593352	http://www.mirbase.org/cgi-bin/mature.pl?mature_acc=MIMAT0016991
mmu-miR-30e-3p	7111	7168	6172	4998	7912	6216	-0.00491159096438558	0.980959516042774	http://www.mirbase.org/cgi-bin/mature.pl?mature_acc=MIMAT0000249
mmu-miR-487b-5p	51	85	65	64	46	74	-0.0137652660679914	0.983391837304134	http://www.mirbase.org/cgi-bin/mature.pl?mature_acc=MIMAT0017216
mmu-miR-433-5p	105	109	78	90	83	100	0.00979852703553385	0.985963563328877	http://www.mirbase.org/cgi-bin/mature.pl?mature_acc=MIMAT0001419
mmu-miR-128-2-5p	177	201	280	140	216	270	-0.00563735187160114	0.987102549984503	http://www.mirbase.org/cgi-bin/mature.pl?mature_acc=MIMAT0017069
mmu-miR-7080-3p	467	538	491	441	384	576	0.00391606996896627	0.988491887830321	http://www.mirbase.org/cgi-bin/mature.pl?mature_acc=MIMAT0028067
mmu-miR-744-5p	15969	18410	24244	16718	18713	19349	-0.00246458022142645	0.990763468012269	http://www.mirbase.org/cgi-bin/mature.pl?mature_acc=MIMAT0004187
mmu-miR-129-1-3p	2044	2215	1723	1571	1867	2162	-0.00150129260366642	0.994722135570292	http://www.mirbase.org/cgi-bin/mature.pl?mature_acc=MIMAT0016994
mmu-miR-34b-3p	872	1087	1160	1187	924	714	-0.00230404662173954	0.996017580598691	http://www.mirbase.org/cgi-bin/mature.pl?mature_acc=MIMAT0004581
mmu-miR-409-5p	3756	3884	2702	2839	3185	3624	-0.000891354418876323	0.997159449706509	http://www.mirbase.org/cgi-bin/mature.pl?mature_acc=MIMAT0004746
mmu-miR-99a-5p	435032	491028	413573	332553	513850	407392	-0.000509307665300751	0.997904468766371	http://www.mirbase.org/cgi-bin/mature.pl?mature_acc=MIMAT0000131
mmu-miR-187-3p	2206	2004	2228	2274	2306	1298	-0.00107412425996305	0.99804968311482	http://www.mirbase.org/cgi-bin/mature.pl?mature_acc=MIMAT0000216
mmu-miR-540-3p	1134	1242	1060	945	1048	1222	0.000660962397849537	0.998837837803059	http://www.mirbase.org/cgi-bin/mature.pl?mature_acc=MIMAT0003167
mmu-miR-744-3p	41	42	33	23	45	41	-0.0095460229370677	0.999999999999999	http://www.mirbase.org/cgi-bin/mature.pl?mature_acc=MIMAT0004820
mmu-miR-466f-3p	25	29	20	25	16	28	0.00903656668295692	0.999999999999999	http://www.mirbase.org/cgi-bin/mature.pl?mature_acc=MIMAT0004882
mmu-miR-6412	70	97	58	65	82	61	0.00292348077000313	0.999999999999999	http://www.mirbase.org/cgi-bin/mature.pl?mature_acc=MIMAT0025165
mmu-miR-190b-5p	43	42	30	43	34	27	-0.0135127395995392	0.999999999999999	http://www.mirbase.org/cgi-bin/mature.pl?mature_acc=MIMAT0004852
mmu-miR-541-3p	27	37	21	16	27	36	-0.0249396225355018	1	http://www.mirbase.org/cgi-bin/mature.pl?mature_acc=MIMAT0017209
mmu-miR-1943-5p	26	29	24	17	20	37	-0.0182233030457686	1	http://www.mirbase.org/cgi-bin/mature.pl?mature_acc=MIMAT0009408
mmu-miR-486a-3p	42	38	38	25	37	51	0.00958416168049004	1	http://www.mirbase.org/cgi-bin/mature.pl?mature_acc=MIMAT0017206
mmu-miR-12184-5p	28	36	29	24	22	42	0.00756901606398398	1	http://www.mirbase.org/cgi-bin/mature.pl?mature_acc=MIMAT0049833
mmu-miR-467d-5p	19	32	30	17	17	43	-0.00340726115561896	1	http://www.mirbase.org/cgi-bin/mature.pl?mature_acc=MIMAT0004886
mmu-miR-3098-3p	0	12	0	0	0	11	-0.0764645923987736	1	http://www.mirbase.org/cgi-bin/mature.pl?mature_acc=MIMAT0014918
mmu-miR-7073-5p	17	23	27	25	20	18	0.0309837855605868	1	http://www.mirbase.org/cgi-bin/mature.pl?mature_acc=MIMAT0028052
mmu-miR-381-5p	16	18	16	0	21	30	0.030077339507155	1	http://www.mirbase.org/cgi-bin/mature.pl?mature_acc=MIMAT0017081
mmu-miR-12193-3p	14	18	16	15	12	17	-0.0213449982087808	1	http://www.mirbase.org/cgi-bin/mature.pl?mature_acc=MIMAT0049856
mmu-miR-486b-3p	47	44	44	26	45	59	0.0123121106974801	1	http://www.mirbase.org/cgi-bin/mature.pl?mature_acc=MIMAT0014944
mmu-miR-150-3p	40	34	38	26	39	40	-0.0117277824524328	1	http://www.mirbase.org/cgi-bin/mature.pl?mature_acc=MIMAT0004535
mmu-miR-3087-3p	37	29	32	28	37	26	-0.0079354604232275	1	http://www.mirbase.org/cgi-bin/mature.pl?mature_acc=MIMAT0014896
mmu-miR-8114	105	130	98	87	98	128	0.00438392483524308	1	http://www.mirbase.org/cgi-bin/mature.pl?mature_acc=MIMAT0031420
mmu-miR-3066-5p	0	12	12	10	11	0	-0.00120805947834156	1	http://www.mirbase.org/cgi-bin/mature.pl?mature_acc=MIMAT0014838
mmu-miR-6395	39	30	29	15	41	38	-0.000729067735611475	1	http://www.mirbase.org/cgi-bin/mature.pl?mature_acc=MIMAT0025146
mmu-miR-344b-3p	329	328	321	288	338	283	-0.00057244624960824	1	http://www.mirbase.org/cgi-bin/mature.pl?mature_acc=MIMAT0014926
mmu-miR-3097-5p	26	27	22	16	23	32	-1.46762e-05	1	http://www.mirbase.org/cgi-bin/mature.pl?mature_acc=MIMAT0014915
mmu-miR-3069-3p	0	0	0	0	0	0	0	1	http://www.mirbase.org/cgi-bin/mature.pl?mature_acc=MIMAT0014845
mmu-miR-7048-3p	0	0	0	0	0	0	0	1	http://www.mirbase.org/cgi-bin/mature.pl?mature_acc=MIMAT0028001
mmu-miR-7075-3p	0	0	0	0	0	0	0	1	http://www.mirbase.org/cgi-bin/mature.pl?mature_acc=MIMAT0028057
mmu-miR-135b-3p	0	0	0	0	0	0	0	1	http://www.mirbase.org/cgi-bin/mature.pl?mature_acc=MIMAT0017044
mmu-miR-500-5p	0	0	0	0	0	0	0	1	http://www.mirbase.org/cgi-bin/mature.pl?mature_acc=MIMAT0017258
mmu-miR-7068-3p	0	0	0	0	0	0	0	1	http://www.mirbase.org/cgi-bin/mature.pl?mature_acc=MIMAT0028043
mmu-miR-344e-3p	0	0	0	0	0	0	0	1	http://www.mirbase.org/cgi-bin/mature.pl?mature_acc=MIMAT0014924
mmu-miR-1927	0	0	0	0	0	0	0	1	http://www.mirbase.org/cgi-bin/mature.pl?mature_acc=MIMAT0009390
mmu-miR-144-3p	0	0	0	0	0	0	0	1	http://www.mirbase.org/cgi-bin/mature.pl?mature_acc=MIMAT0000156
mmu-miR-669f-3p	0	0	0	0	0	0	0	1	http://www.mirbase.org/cgi-bin/mature.pl?mature_acc=MIMAT0005839
mmu-miR-7008-5p	0	0	0	0	0	0	0	1	http://www.mirbase.org/cgi-bin/mature.pl?mature_acc=MIMAT0027920
mmu-miR-383-3p	0	0	0	0	0	0	0	1	http://www.mirbase.org/cgi-bin/mature.pl?mature_acc=MIMAT0017082
mmu-miR-496a-5p	0	0	0	0	0	0	0	1	http://www.mirbase.org/cgi-bin/mature.pl?mature_acc=MIMAT0017244
mmu-miR-6926-5p	0	0	0	0	0	0	0	1	http://www.mirbase.org/cgi-bin/mature.pl?mature_acc=MIMAT0027752
mmu-miR-7066-3p	0	0	0	0	0	0	0	1	http://www.mirbase.org/cgi-bin/mature.pl?mature_acc=MIMAT0028037
mmu-miR-98-3p	0	0	0	0	0	0	0	1	http://www.mirbase.org/cgi-bin/mature.pl?mature_acc=MIMAT0017023
mmu-miR-669k-5p	0	0	0	0	0	0	0	1	http://www.mirbase.org/cgi-bin/mature.pl?mature_acc=MIMAT0017323
mmu-miR-181d-3p	0	0	0	0	0	0	0	1	http://www.mirbase.org/cgi-bin/mature.pl?mature_acc=MIMAT0017264
mmu-miR-6968-3p	0	0	0	0	0	0	0	1	http://www.mirbase.org/cgi-bin/mature.pl?mature_acc=MIMAT0027839
mmu-miR-466i-3p	0	0	0	0	0	0	0	1	http://www.mirbase.org/cgi-bin/mature.pl?mature_acc=MIMAT0005834
mmu-miR-871-3p	0	0	0	0	0	0	0	1	http://www.mirbase.org/cgi-bin/mature.pl?mature_acc=MIMAT0017265
mmu-miR-92a-1-5p	0	0	0	0	0	0	0	1	http://www.mirbase.org/cgi-bin/mature.pl?mature_acc=MIMAT0017066
mmu-miR-188-3p	0	0	0	0	0	0	0	1	http://www.mirbase.org/cgi-bin/mature.pl?mature_acc=MIMAT0004541
mmu-miR-3064-3p	0	0	0	0	0	0	0	1	http://www.mirbase.org/cgi-bin/mature.pl?mature_acc=MIMAT0014835
mmu-miR-219c-5p	0	0	0	0	0	0	0	1	http://www.mirbase.org/cgi-bin/mature.pl?mature_acc=MIMAT0029892
mmu-miR-7000-3p	0	0	0	0	0	0	0	1	http://www.mirbase.org/cgi-bin/mature.pl?mature_acc=MIMAT0027903
mmu-miR-466h-3p	0	0	0	0	0	0	0	1	http://www.mirbase.org/cgi-bin/mature.pl?mature_acc=MIMAT0017274
mmu-miR-1961	0	0	0	0	0	0	0	1	http://www.mirbase.org/cgi-bin/mature.pl?mature_acc=MIMAT0009434
mmu-miR-3094-5p	0	0	0	0	0	0	0	1	http://www.mirbase.org/cgi-bin/mature.pl?mature_acc=MIMAT0014909
mmu-miR-6971-3p	0	0	0	0	0	0	0	1	http://www.mirbase.org/cgi-bin/mature.pl?mature_acc=MIMAT0027845
mmu-miR-31-3p	0	0	0	0	0	0	0	1	http://www.mirbase.org/cgi-bin/mature.pl?mature_acc=MIMAT0004634
mmu-miR-9769-3p	0	0	0	0	0	0	0	1	http://www.mirbase.org/cgi-bin/mature.pl?mature_acc=MIMAT0036462
mmu-miR-7006-3p	0	0	0	0	0	0	0	1	http://www.mirbase.org/cgi-bin/mature.pl?mature_acc=MIMAT0027917
mmu-miR-103-2-5p	0	0	0	0	0	0	0	1	http://www.mirbase.org/cgi-bin/mature.pl?mature_acc=MIMAT0017025
mmu-miR-1960	0	0	0	0	0	0	0	1	http://www.mirbase.org/cgi-bin/mature.pl?mature_acc=MIMAT0009433
mmu-miR-6918-5p	0	0	0	0	0	0	0	1	http://www.mirbase.org/cgi-bin/mature.pl?mature_acc=MIMAT0027736
mmu-miR-12185-3p	0	0	0	0	0	0	0	1	http://www.mirbase.org/cgi-bin/mature.pl?mature_acc=MIMAT0049838
mmu-miR-7224-5p	0	0	0	0	0	0	0	1	http://www.mirbase.org/cgi-bin/mature.pl?mature_acc=MIMAT0028416
mmu-miR-764-3p	0	0	0	0	0	0	0	1	http://www.mirbase.org/cgi-bin/mature.pl?mature_acc=MIMAT0003895
mmu-miR-3074-1-3p	0	0	0	0	0	0	0	1	http://www.mirbase.org/cgi-bin/mature.pl?mature_acc=MIMAT0014857
mmu-miR-5134-5p	0	0	0	0	0	0	0	1	http://www.mirbase.org/cgi-bin/mature.pl?mature_acc=MIMAT0020645
mmu-miR-6769b-3p	0	0	0	0	0	0	0	1	http://www.mirbase.org/cgi-bin/mature.pl?mature_acc=MIMAT0028041
mmu-miR-7052-3p	0	0	0	0	0	0	0	1	http://www.mirbase.org/cgi-bin/mature.pl?mature_acc=MIMAT0028009
mmu-miR-598-5p	0	0	0	0	0	0	0	1	http://www.mirbase.org/cgi-bin/mature.pl?mature_acc=MIMAT0017283
mmu-miR-3473d	0	0	0	0	0	0	0	1	http://www.mirbase.org/cgi-bin/mature.pl?mature_acc=MIMAT0020632
mmu-miR-3076-5p	0	0	0	0	0	0	0	1	http://www.mirbase.org/cgi-bin/mature.pl?mature_acc=MIMAT0014860
mmu-miR-7055-5p	0	0	0	0	0	0	0	1	http://www.mirbase.org/cgi-bin/mature.pl?mature_acc=MIMAT0028014
mmu-miR-702-5p	0	0	0	0	0	0	0	1	http://www.mirbase.org/cgi-bin/mature.pl?mature_acc=MIMAT0022931
mmu-miR-3089-3p	0	0	0	0	0	0	0	1	http://www.mirbase.org/cgi-bin/mature.pl?mature_acc=MIMAT0014900
mmu-miR-7021-5p	0	0	0	0	0	0	0	1	http://www.mirbase.org/cgi-bin/mature.pl?mature_acc=MIMAT0027946
mmu-miR-3080-5p	0	0	0	0	0	0	0	1	http://www.mirbase.org/cgi-bin/mature.pl?mature_acc=MIMAT0014868
mmu-miR-1668	0	0	0	0	0	0	0	1	http://www.mirbase.org/cgi-bin/mature.pl?mature_acc=MIMAT0031414
mmu-miR-1955-3p	0	0	0	0	0	0	0	1	http://www.mirbase.org/cgi-bin/mature.pl?mature_acc=MIMAT0017348
mmu-miR-1945	0	0	0	0	0	0	0	1	http://www.mirbase.org/cgi-bin/mature.pl?mature_acc=MIMAT0009410
mmu-miR-181b-1-3p	0	0	0	0	0	0	0	1	http://www.mirbase.org/cgi-bin/mature.pl?mature_acc=MIMAT0017067
mmu-miR-497b	0	0	0	0	0	0	0	1	http://www.mirbase.org/cgi-bin/mature.pl?mature_acc=MIMAT0031404
mmu-miR-3470a	0	0	0	0	0	0	0	1	http://www.mirbase.org/cgi-bin/mature.pl?mature_acc=MIMAT0015640
mmu-miR-6975-3p	0	0	0	0	0	0	0	1	http://www.mirbase.org/cgi-bin/mature.pl?mature_acc=MIMAT0027853
mmu-miR-6913-3p	0	0	0	0	0	0	0	1	http://www.mirbase.org/cgi-bin/mature.pl?mature_acc=MIMAT0027727
mmu-miR-495-5p	0	0	0	0	0	0	0	1	http://www.mirbase.org/cgi-bin/mature.pl?mature_acc=MIMAT0017249
mmu-miR-7069-5p	0	0	0	0	0	0	0	1	http://www.mirbase.org/cgi-bin/mature.pl?mature_acc=MIMAT0028044
mmu-miR-7013-3p	0	0	0	0	0	0	0	1	http://www.mirbase.org/cgi-bin/mature.pl?mature_acc=MIMAT0027931
mmu-miR-465b-5p	0	0	0	0	0	0	0	1	http://www.mirbase.org/cgi-bin/mature.pl?mature_acc=MIMAT0004871
mmu-miR-6912-5p	0	0	0	0	0	0	0	1	http://www.mirbase.org/cgi-bin/mature.pl?mature_acc=MIMAT0027724
mmu-miR-301a-3p	0	0	0	0	0	0	0	1	http://www.mirbase.org/cgi-bin/mature.pl?mature_acc=MIMAT0000379
mmu-miR-5132-3p	0	0	0	0	0	0	0	1	http://www.mirbase.org/cgi-bin/mature.pl?mature_acc=MIMAT0022988
mmu-miR-7078-5p	0	0	0	0	0	0	0	1	http://www.mirbase.org/cgi-bin/mature.pl?mature_acc=MIMAT0028062
mmu-miR-133a-5p	0	0	0	0	0	0	0	1	http://www.mirbase.org/cgi-bin/mature.pl?mature_acc=MIMAT0003473
mmu-miR-6954-3p	0	0	0	0	0	0	0	1	http://www.mirbase.org/cgi-bin/mature.pl?mature_acc=MIMAT0027809
mmu-miR-12182-3p	0	0	0	0	0	0	0	1	http://www.mirbase.org/cgi-bin/mature.pl?mature_acc=MIMAT0049829
mmu-miR-12191-3p	0	0	0	0	0	0	0	1	http://www.mirbase.org/cgi-bin/mature.pl?mature_acc=MIMAT0049851
mmu-miR-544-3p	0	0	0	0	0	0	0	1	http://www.mirbase.org/cgi-bin/mature.pl?mature_acc=MIMAT0004941
mmu-miR-7083-5p	0	0	0	0	0	0	0	1	http://www.mirbase.org/cgi-bin/mature.pl?mature_acc=MIMAT0028072
mmu-miR-879-5p	0	0	0	0	0	0	0	1	http://www.mirbase.org/cgi-bin/mature.pl?mature_acc=MIMAT0004842
mmu-miR-7687-3p	0	0	0	0	0	0	0	1	http://www.mirbase.org/cgi-bin/mature.pl?mature_acc=MIMAT0029903
mmu-miR-186-3p	0	0	0	0	0	0	0	1	http://www.mirbase.org/cgi-bin/mature.pl?mature_acc=MIMAT0004540
mmu-miR-3072-5p	0	0	0	0	0	0	0	1	http://www.mirbase.org/cgi-bin/mature.pl?mature_acc=MIMAT0014852
mmu-miR-698-3p	0	0	0	0	0	0	0	1	http://www.mirbase.org/cgi-bin/mature.pl?mature_acc=MIMAT0003488
mmu-miR-1970c-3p	0	0	0	0	0	0	0	1	http://www.mirbase.org/cgi-bin/mature.pl?mature_acc=MIMAT0049877
mmu-miR-1941-3p	0	0	0	0	0	0	0	1	http://www.mirbase.org/cgi-bin/mature.pl?mature_acc=MIMAT0009406
mmu-miR-6995-3p	0	0	0	0	0	0	0	1	http://www.mirbase.org/cgi-bin/mature.pl?mature_acc=MIMAT0027893
mmu-miR-7213-5p	0	0	0	0	0	0	0	1	http://www.mirbase.org/cgi-bin/mature.pl?mature_acc=MIMAT0028394
mmu-miR-1943-3p	0	0	0	0	0	0	0	1	http://www.mirbase.org/cgi-bin/mature.pl?mature_acc=MIMAT0017342
mmu-miR-351-3p	0	0	0	0	0	0	0	1	http://www.mirbase.org/cgi-bin/mature.pl?mature_acc=MIMAT0017042
mmu-miR-6955-3p	0	0	0	0	0	0	0	1	http://www.mirbase.org/cgi-bin/mature.pl?mature_acc=MIMAT0027811
mmu-miR-5123	0	0	0	0	0	0	0	1	http://www.mirbase.org/cgi-bin/mature.pl?mature_acc=MIMAT0020633
mmu-miR-7022-5p	0	0	0	0	0	0	0	1	http://www.mirbase.org/cgi-bin/mature.pl?mature_acc=MIMAT0027948
mmu-miR-6966-5p	0	0	0	0	0	0	0	1	http://www.mirbase.org/cgi-bin/mature.pl?mature_acc=MIMAT0027834
mmu-miR-7013-5p	0	0	0	0	0	0	0	1	http://www.mirbase.org/cgi-bin/mature.pl?mature_acc=MIMAT0027930
mmu-miR-466e-5p	0	0	0	0	0	0	0	1	http://www.mirbase.org/cgi-bin/mature.pl?mature_acc=MIMAT0004879
mmu-miR-7084-5p	0	0	0	0	0	0	0	1	http://www.mirbase.org/cgi-bin/mature.pl?mature_acc=MIMAT0028074
mmu-miR-5103	0	0	0	0	0	0	0	1	http://www.mirbase.org/cgi-bin/mature.pl?mature_acc=MIMAT0020610
mmu-miR-3097-3p	0	0	0	0	0	0	0	1	http://www.mirbase.org/cgi-bin/mature.pl?mature_acc=MIMAT0014916
mmu-miR-301b-5p	0	0	0	0	0	0	0	1	http://www.mirbase.org/cgi-bin/mature.pl?mature_acc=MIMAT0017232
mmu-miR-7231-5p	0	0	0	0	0	0	0	1	http://www.mirbase.org/cgi-bin/mature.pl?mature_acc=MIMAT0028430
mmu-miR-6967-3p	0	0	0	0	0	0	0	1	http://www.mirbase.org/cgi-bin/mature.pl?mature_acc=MIMAT0027837
mmu-miR-1194	0	0	0	0	0	0	0	1	http://www.mirbase.org/cgi-bin/mature.pl?mature_acc=MIMAT0005852
mmu-miR-7651-5p	0	0	0	0	0	0	0	1	http://www.mirbase.org/cgi-bin/mature.pl?mature_acc=MIMAT0029804
mmu-miR-6906-5p	0	0	0	0	0	0	0	1	http://www.mirbase.org/cgi-bin/mature.pl?mature_acc=MIMAT0027712
mmu-miR-7038-5p	0	0	0	0	0	0	0	1	http://www.mirbase.org/cgi-bin/mature.pl?mature_acc=MIMAT0027980
mmu-miR-449c-5p	0	0	0	0	0	0	0	1	http://www.mirbase.org/cgi-bin/mature.pl?mature_acc=MIMAT0003460
mmu-miR-12199-3p	0	0	0	0	0	0	0	1	http://www.mirbase.org/cgi-bin/mature.pl?mature_acc=MIMAT0049866
mmu-miR-5121	0	0	0	0	0	0	0	1	http://www.mirbase.org/cgi-bin/mature.pl?mature_acc=MIMAT0020629
mmu-miR-3099-5p	0	0	0	0	0	0	0	1	http://www.mirbase.org/cgi-bin/mature.pl?mature_acc=MIMAT0014815
mmu-miR-297b-5p	0	0	0	0	0	0	0	1	http://www.mirbase.org/cgi-bin/mature.pl?mature_acc=MIMAT0003480
mmu-miR-466g	0	0	0	0	0	0	0	1	http://www.mirbase.org/cgi-bin/mature.pl?mature_acc=MIMAT0004883
mmu-miR-6240	0	0	0	0	0	0	0	1	http://www.mirbase.org/cgi-bin/mature.pl?mature_acc=MIMAT0024861
mmu-miR-12193-5p	0	0	0	0	0	0	0	1	http://www.mirbase.org/cgi-bin/mature.pl?mature_acc=MIMAT0049855
mmu-miR-6985-3p	0	0	0	0	0	0	0	1	http://www.mirbase.org/cgi-bin/mature.pl?mature_acc=MIMAT0027873
mmu-miR-7685-5p	0	0	0	0	0	0	0	1	http://www.mirbase.org/cgi-bin/mature.pl?mature_acc=MIMAT0029896
mmu-miR-7661-3p	0	0	0	0	0	0	0	1	http://www.mirbase.org/cgi-bin/mature.pl?mature_acc=MIMAT0029829
mmu-miR-491-3p	0	0	0	0	0	0	0	1	http://www.mirbase.org/cgi-bin/mature.pl?mature_acc=MIMAT0017255
mmu-miR-6392-5p	0	0	0	0	0	0	0	1	http://www.mirbase.org/cgi-bin/mature.pl?mature_acc=MIMAT0025141
mmu-miR-3094-3p	0	0	0	0	0	0	0	1	http://www.mirbase.org/cgi-bin/mature.pl?mature_acc=MIMAT0014910
mmu-miR-7012-3p	0	0	0	0	0	0	0	1	http://www.mirbase.org/cgi-bin/mature.pl?mature_acc=MIMAT0027929
mmu-miR-6976-3p	0	0	0	0	0	0	0	1	http://www.mirbase.org/cgi-bin/mature.pl?mature_acc=MIMAT0027855
mmu-miR-7658-5p	0	0	0	0	0	0	0	1	http://www.mirbase.org/cgi-bin/mature.pl?mature_acc=MIMAT0029822
mmu-miR-3066-3p	0	0	0	0	0	0	0	1	http://www.mirbase.org/cgi-bin/mature.pl?mature_acc=MIMAT0014839
mmu-miR-511-3p	0	0	0	0	0	0	0	1	http://www.mirbase.org/cgi-bin/mature.pl?mature_acc=MIMAT0017281
mmu-miR-6912-3p	0	0	0	0	0	0	0	1	http://www.mirbase.org/cgi-bin/mature.pl?mature_acc=MIMAT0027725
mmu-miR-7667-5p	0	0	0	0	0	0	0	1	http://www.mirbase.org/cgi-bin/mature.pl?mature_acc=MIMAT0029840
mmu-miR-9768-5p	0	0	0	0	0	0	0	1	http://www.mirbase.org/cgi-bin/mature.pl?mature_acc=MIMAT0036459
mmu-miR-7036a-3p	0	0	0	0	0	0	0	1	http://www.mirbase.org/cgi-bin/mature.pl?mature_acc=MIMAT0027977
mmu-miR-6900-5p	0	0	0	0	0	0	0	1	http://www.mirbase.org/cgi-bin/mature.pl?mature_acc=MIMAT0027700
mmu-miR-7668-5p	0	0	0	0	0	0	0	1	http://www.mirbase.org/cgi-bin/mature.pl?mature_acc=MIMAT0029842
mmu-miR-1933-3p	0	0	0	0	0	0	0	1	http://www.mirbase.org/cgi-bin/mature.pl?mature_acc=MIMAT0009397
mmu-miR-6948-5p	0	0	0	0	0	0	0	1	http://www.mirbase.org/cgi-bin/mature.pl?mature_acc=MIMAT0027796
mmu-miR-7054-5p	0	0	0	0	0	0	0	1	http://www.mirbase.org/cgi-bin/mature.pl?mature_acc=MIMAT0028012
mmu-miR-7652-3p	0	0	0	0	0	0	0	1	http://www.mirbase.org/cgi-bin/mature.pl?mature_acc=MIMAT0029811
mmu-miR-6946-3p	0	0	0	0	0	0	0	1	http://www.mirbase.org/cgi-bin/mature.pl?mature_acc=MIMAT0027793
mmu-miR-7026-3p	0	0	0	0	0	0	0	1	http://www.mirbase.org/cgi-bin/mature.pl?mature_acc=MIMAT0027957
mmu-miR-6911-5p	0	0	0	0	0	0	0	1	http://www.mirbase.org/cgi-bin/mature.pl?mature_acc=MIMAT0027722
mmu-miR-6943-3p	0	0	0	0	0	0	0	1	http://www.mirbase.org/cgi-bin/mature.pl?mature_acc=MIMAT0027787
mmu-miR-1195	0	0	0	0	0	0	0	1	http://www.mirbase.org/cgi-bin/mature.pl?mature_acc=MIMAT0005856
mmu-miR-7219-3p	0	0	0	0	0	0	0	1	http://www.mirbase.org/cgi-bin/mature.pl?mature_acc=MIMAT0028407
mmu-miR-6929-3p	0	0	0	0	0	0	0	1	http://www.mirbase.org/cgi-bin/mature.pl?mature_acc=MIMAT0027759
mmu-miR-6937-5p	0	0	0	0	0	0	0	1	http://www.mirbase.org/cgi-bin/mature.pl?mature_acc=MIMAT0027774
mmu-miR-130a-5p	0	0	0	0	0	0	0	1	http://www.mirbase.org/cgi-bin/mature.pl?mature_acc=MIMAT0016983
mmu-miR-7017-5p	0	0	0	0	0	0	0	1	http://www.mirbase.org/cgi-bin/mature.pl?mature_acc=MIMAT0027938
mmu-miR-3070-3p	0	0	0	0	0	0	0	1	http://www.mirbase.org/cgi-bin/mature.pl?mature_acc=MIMAT0014847
mmu-miR-7117-3p	0	0	0	0	0	0	0	1	http://www.mirbase.org/cgi-bin/mature.pl?mature_acc=MIMAT0028132
mmu-miR-7676-3p	0	0	0	0	0	0	0	1	http://www.mirbase.org/cgi-bin/mature.pl?mature_acc=MIMAT0029861
mmu-miR-1197-3p	0	0	0	0	0	0	0	1	http://www.mirbase.org/cgi-bin/mature.pl?mature_acc=MIMAT0005858
mmu-miR-7000-5p	0	0	0	0	0	0	0	1	http://www.mirbase.org/cgi-bin/mature.pl?mature_acc=MIMAT0027902
mmu-miR-7067-3p	0	0	0	0	0	0	0	1	http://www.mirbase.org/cgi-bin/mature.pl?mature_acc=MIMAT0028039
mmu-miR-669p-3p	0	0	0	0	0	0	0	1	http://www.mirbase.org/cgi-bin/mature.pl?mature_acc=MIMAT0014890
mmu-miR-3086-3p	0	0	0	0	0	0	0	1	http://www.mirbase.org/cgi-bin/mature.pl?mature_acc=MIMAT0014881
mmu-miR-28b	0	0	0	0	0	0	0	1	http://www.mirbase.org/cgi-bin/mature.pl?mature_acc=MIMAT0019354
mmu-miR-6970-5p	0	0	0	0	0	0	0	1	http://www.mirbase.org/cgi-bin/mature.pl?mature_acc=MIMAT0027842
mmu-miR-1191b-5p	0	0	0	0	0	0	0	1	http://www.mirbase.org/cgi-bin/mature.pl?mature_acc=MIMAT0029866
mmu-miR-3058-5p	0	0	0	0	0	0	0	1	http://www.mirbase.org/cgi-bin/mature.pl?mature_acc=MIMAT0014813
mmu-miR-6481	0	0	0	0	0	0	0	1	http://www.mirbase.org/cgi-bin/mature.pl?mature_acc=MIMAT0027339
mmu-miR-7008-3p	0	0	0	0	0	0	0	1	http://www.mirbase.org/cgi-bin/mature.pl?mature_acc=MIMAT0027921
mmu-miR-7004-3p	0	0	0	0	0	0	0	1	http://www.mirbase.org/cgi-bin/mature.pl?mature_acc=MIMAT0027913
mmu-miR-669f-5p	0	0	0	0	0	0	0	1	http://www.mirbase.org/cgi-bin/mature.pl?mature_acc=MIMAT0017327
mmu-miR-3572-5p	0	0	0	0	0	0	0	1	http://www.mirbase.org/cgi-bin/mature.pl?mature_acc=MIMAT0022986
mmu-miR-3102-5p	0	0	0	0	0	0	0	1	http://www.mirbase.org/cgi-bin/mature.pl?mature_acc=MIMAT0014933
mmu-miR-5126	0	0	0	0	0	0	0	1	http://www.mirbase.org/cgi-bin/mature.pl?mature_acc=MIMAT0020637
mmu-miR-7092-5p	0	0	0	0	0	0	0	1	http://www.mirbase.org/cgi-bin/mature.pl?mature_acc=MIMAT0028090
mmu-miR-3969	0	0	0	0	0	0	0	1	http://www.mirbase.org/cgi-bin/mature.pl?mature_acc=MIMAT0019353
mmu-miR-7669-5p	0	0	0	0	0	0	0	1	http://www.mirbase.org/cgi-bin/mature.pl?mature_acc=MIMAT0029844
mmu-miR-7663-3p	0	0	0	0	0	0	0	1	http://www.mirbase.org/cgi-bin/mature.pl?mature_acc=MIMAT0029833
mmu-miR-1247-3p	0	0	0	0	0	0	0	1	http://www.mirbase.org/cgi-bin/mature.pl?mature_acc=MIMAT0014801
mmu-miR-203b-3p	0	0	0	0	0	0	0	1	http://www.mirbase.org/cgi-bin/mature.pl?mature_acc=MIMAT0049832
mmu-miR-6918-3p	0	0	0	0	0	0	0	1	http://www.mirbase.org/cgi-bin/mature.pl?mature_acc=MIMAT0027737
mmu-miR-6955-5p	0	0	0	0	0	0	0	1	http://www.mirbase.org/cgi-bin/mature.pl?mature_acc=MIMAT0027810
mmu-miR-6907-3p	0	0	0	0	0	0	0	1	http://www.mirbase.org/cgi-bin/mature.pl?mature_acc=MIMAT0027715
mmu-miR-7015-5p	0	0	0	0	0	0	0	1	http://www.mirbase.org/cgi-bin/mature.pl?mature_acc=MIMAT0027934
mmu-miR-6931-3p	0	0	0	0	0	0	0	1	http://www.mirbase.org/cgi-bin/mature.pl?mature_acc=MIMAT0027763
mmu-miR-694	0	0	0	0	0	0	0	1	http://www.mirbase.org/cgi-bin/mature.pl?mature_acc=MIMAT0003474
mmu-miR-669n	0	0	0	0	0	0	0	1	http://www.mirbase.org/cgi-bin/mature.pl?mature_acc=MIMAT0009427
mmu-miR-652-5p	0	0	0	0	0	0	0	1	http://www.mirbase.org/cgi-bin/mature.pl?mature_acc=MIMAT0017260
mmu-miR-7079-3p	0	0	0	0	0	0	0	1	http://www.mirbase.org/cgi-bin/mature.pl?mature_acc=MIMAT0028065
mmu-miR-6915-5p	0	0	0	0	0	0	0	1	http://www.mirbase.org/cgi-bin/mature.pl?mature_acc=MIMAT0027730
mmu-miR-1258-5p	0	0	0	0	0	0	0	1	http://www.mirbase.org/cgi-bin/mature.pl?mature_acc=MIMAT0029904
mmu-miR-701-5p	0	0	0	0	0	0	0	1	http://www.mirbase.org/cgi-bin/mature.pl?mature_acc=MIMAT0003491
mmu-miR-6909-5p	0	0	0	0	0	0	0	1	http://www.mirbase.org/cgi-bin/mature.pl?mature_acc=MIMAT0027718
mmu-miR-7118-3p	0	0	0	0	0	0	0	1	http://www.mirbase.org/cgi-bin/mature.pl?mature_acc=MIMAT0028134
mmu-miR-7042-5p	0	0	0	0	0	0	0	1	http://www.mirbase.org/cgi-bin/mature.pl?mature_acc=MIMAT0027988
mmu-miR-6932-3p	0	0	0	0	0	0	0	1	http://www.mirbase.org/cgi-bin/mature.pl?mature_acc=MIMAT0027765
mmu-miR-760-5p	0	0	0	0	0	0	0	1	http://www.mirbase.org/cgi-bin/mature.pl?mature_acc=MIMAT0017245
mmu-miR-7071-3p	0	0	0	0	0	0	0	1	http://www.mirbase.org/cgi-bin/mature.pl?mature_acc=MIMAT0028049
mmu-miR-7031-3p	0	0	0	0	0	0	0	1	http://www.mirbase.org/cgi-bin/mature.pl?mature_acc=MIMAT0027967
mmu-miR-1231-5p	0	0	0	0	0	0	0	1	http://www.mirbase.org/cgi-bin/mature.pl?mature_acc=MIMAT0022357
mmu-miR-7033-5p	0	0	0	0	0	0	0	1	http://www.mirbase.org/cgi-bin/mature.pl?mature_acc=MIMAT0027970
mmu-miR-712-5p	0	0	0	0	0	0	0	1	http://www.mirbase.org/cgi-bin/mature.pl?mature_acc=MIMAT0003502
mmu-miR-7020-5p	0	0	0	0	0	0	0	1	http://www.mirbase.org/cgi-bin/mature.pl?mature_acc=MIMAT0027944
mmu-miR-6998-3p	0	0	0	0	0	0	0	1	http://www.mirbase.org/cgi-bin/mature.pl?mature_acc=MIMAT0027899
mmu-miR-7061-5p	0	0	0	0	0	0	0	1	http://www.mirbase.org/cgi-bin/mature.pl?mature_acc=MIMAT0028026
mmu-miR-12200-5p	0	0	0	0	0	0	0	1	http://www.mirbase.org/cgi-bin/mature.pl?mature_acc=MIMAT0049867
mmu-miR-7089-3p	0	0	0	0	0	0	0	1	http://www.mirbase.org/cgi-bin/mature.pl?mature_acc=MIMAT0028085
mmu-miR-1931	0	0	0	0	0	0	0	1	http://www.mirbase.org/cgi-bin/mature.pl?mature_acc=MIMAT0009394
mmu-miR-7036b-5p	0	0	0	0	0	0	0	1	http://www.mirbase.org/cgi-bin/mature.pl?mature_acc=MIMAT0029808
mmu-miR-7211-5p	0	0	0	0	0	0	0	1	http://www.mirbase.org/cgi-bin/mature.pl?mature_acc=MIMAT0028390
mmu-miR-328-5p	0	0	0	0	0	0	0	1	http://www.mirbase.org/cgi-bin/mature.pl?mature_acc=MIMAT0017030
mmu-miR-5101	0	0	0	0	0	0	0	1	http://www.mirbase.org/cgi-bin/mature.pl?mature_acc=MIMAT0020608
mmu-miR-195b	0	0	0	0	0	0	0	1	http://www.mirbase.org/cgi-bin/mature.pl?mature_acc=MIMAT0025076
mmu-miR-7029-3p	0	0	0	0	0	0	0	1	http://www.mirbase.org/cgi-bin/mature.pl?mature_acc=MIMAT0027963
mmu-miR-3100-5p	0	0	0	0	0	0	0	1	http://www.mirbase.org/cgi-bin/mature.pl?mature_acc=MIMAT0014919
mmu-miR-6982-5p	0	0	0	0	0	0	0	1	http://www.mirbase.org/cgi-bin/mature.pl?mature_acc=MIMAT0027866
mmu-miR-193a-3p	0	0	0	0	0	0	0	1	http://www.mirbase.org/cgi-bin/mature.pl?mature_acc=MIMAT0000223
mmu-miR-5617-3p	0	0	0	0	0	0	0	1	http://www.mirbase.org/cgi-bin/mature.pl?mature_acc=MIMAT0022362
mmu-miR-6965-3p	0	0	0	0	0	0	0	1	http://www.mirbase.org/cgi-bin/mature.pl?mature_acc=MIMAT0027831
mmu-miR-7083-3p	0	0	0	0	0	0	0	1	http://www.mirbase.org/cgi-bin/mature.pl?mature_acc=MIMAT0028073
mmu-miR-741-3p	0	0	0	0	0	0	0	1	http://www.mirbase.org/cgi-bin/mature.pl?mature_acc=MIMAT0004236
mmu-miR-7031-5p	0	0	0	0	0	0	0	1	http://www.mirbase.org/cgi-bin/mature.pl?mature_acc=MIMAT0027966
mmu-miR-7084-3p	0	0	0	0	0	0	0	1	http://www.mirbase.org/cgi-bin/mature.pl?mature_acc=MIMAT0028075
mmu-miR-1912-3p	0	0	0	0	0	0	0	1	http://www.mirbase.org/cgi-bin/mature.pl?mature_acc=MIMAT0014958
mmu-miR-3569-3p	0	0	0	0	0	0	0	1	http://www.mirbase.org/cgi-bin/mature.pl?mature_acc=MIMAT0029855
mmu-miR-3105-3p	0	0	0	0	0	0	0	1	http://www.mirbase.org/cgi-bin/mature.pl?mature_acc=MIMAT0014942
mmu-miR-7044-5p	0	0	0	0	0	0	0	1	http://www.mirbase.org/cgi-bin/mature.pl?mature_acc=MIMAT0027992
mmu-miR-7237-3p	0	0	0	0	0	0	0	1	http://www.mirbase.org/cgi-bin/mature.pl?mature_acc=MIMAT0028443
mmu-miR-471-3p	0	0	0	0	0	0	0	1	http://www.mirbase.org/cgi-bin/mature.pl?mature_acc=MIMAT0017195
mmu-miR-7063-3p	0	0	0	0	0	0	0	1	http://www.mirbase.org/cgi-bin/mature.pl?mature_acc=MIMAT0028031
mmu-miR-7117-5p	0	0	0	0	0	0	0	1	http://www.mirbase.org/cgi-bin/mature.pl?mature_acc=MIMAT0028131
mmu-miR-6938-3p	0	0	0	0	0	0	0	1	http://www.mirbase.org/cgi-bin/mature.pl?mature_acc=MIMAT0027777
mmu-miR-7081-3p	0	0	0	0	0	0	0	1	http://www.mirbase.org/cgi-bin/mature.pl?mature_acc=MIMAT0028069
mmu-miR-6913-5p	0	0	0	0	0	0	0	1	http://www.mirbase.org/cgi-bin/mature.pl?mature_acc=MIMAT0027726
mmu-miR-5615-3p	0	0	0	0	0	0	0	1	http://www.mirbase.org/cgi-bin/mature.pl?mature_acc=MIMAT0022356
mmu-miR-21b	0	0	0	0	0	0	0	1	http://www.mirbase.org/cgi-bin/mature.pl?mature_acc=MIMAT0025121
mmu-miR-3091-3p	0	0	0	0	0	0	0	1	http://www.mirbase.org/cgi-bin/mature.pl?mature_acc=MIMAT0014904
mmu-miR-7656-5p	0	0	0	0	0	0	0	1	http://www.mirbase.org/cgi-bin/mature.pl?mature_acc=MIMAT0029818
mmu-miR-7655-5p	0	0	0	0	0	0	0	1	http://www.mirbase.org/cgi-bin/mature.pl?mature_acc=MIMAT0029816
mmu-miR-6926-3p	0	0	0	0	0	0	0	1	http://www.mirbase.org/cgi-bin/mature.pl?mature_acc=MIMAT0027753
mmu-miR-6977-5p	0	0	0	0	0	0	0	1	http://www.mirbase.org/cgi-bin/mature.pl?mature_acc=MIMAT0027856
mmu-miR-3109-5p	0	0	0	0	0	0	0	1	http://www.mirbase.org/cgi-bin/mature.pl?mature_acc=MIMAT0014949
mmu-miR-6539	0	0	0	0	0	0	0	1	http://www.mirbase.org/cgi-bin/mature.pl?mature_acc=MIMAT0025584
mmu-miR-3113-5p	0	0	0	0	0	0	0	1	http://www.mirbase.org/cgi-bin/mature.pl?mature_acc=MIMAT0014959
mmu-miR-3154	0	0	0	0	0	0	0	1	http://www.mirbase.org/cgi-bin/mature.pl?mature_acc=MIMAT0035714
mmu-miR-21a-3p	0	0	0	0	0	0	0	1	http://www.mirbase.org/cgi-bin/mature.pl?mature_acc=MIMAT0004628
mmu-miR-539-3p	0	0	0	0	0	0	0	1	http://www.mirbase.org/cgi-bin/mature.pl?mature_acc=MIMAT0017208
mmu-miR-6942-5p	0	0	0	0	0	0	0	1	http://www.mirbase.org/cgi-bin/mature.pl?mature_acc=MIMAT0027784
mmu-miR-6996-3p	0	0	0	0	0	0	0	1	http://www.mirbase.org/cgi-bin/mature.pl?mature_acc=MIMAT0027895
mmu-miR-145b	0	0	0	0	0	0	0	1	http://www.mirbase.org/cgi-bin/mature.pl?mature_acc=MIMAT0025105
mmu-miR-3473h-5p	0	0	0	0	0	0	0	1	http://www.mirbase.org/cgi-bin/mature.pl?mature_acc=MIMAT0049861
mmu-miR-196b-5p	0	0	0	0	0	0	0	1	http://www.mirbase.org/cgi-bin/mature.pl?mature_acc=MIMAT0001081
mmu-miR-6964-3p	0	0	0	0	0	0	0	1	http://www.mirbase.org/cgi-bin/mature.pl?mature_acc=MIMAT0027829
mmu-miR-542-5p	0	0	0	0	0	0	0	1	http://www.mirbase.org/cgi-bin/mature.pl?mature_acc=MIMAT0003171
mmu-miR-7075-5p	0	0	0	0	0	0	0	1	http://www.mirbase.org/cgi-bin/mature.pl?mature_acc=MIMAT0028056
mmu-miR-6925-3p	0	0	0	0	0	0	0	1	http://www.mirbase.org/cgi-bin/mature.pl?mature_acc=MIMAT0027751
mmu-miR-122-3p	0	0	0	0	0	0	0	1	http://www.mirbase.org/cgi-bin/mature.pl?mature_acc=MIMAT0017005
mmu-miR-7077-3p	0	0	0	0	0	0	0	1	http://www.mirbase.org/cgi-bin/mature.pl?mature_acc=MIMAT0028061
mmu-miR-3088-3p	0	0	0	0	0	0	0	1	http://www.mirbase.org/cgi-bin/mature.pl?mature_acc=MIMAT0014898
mmu-miR-3067-5p	0	0	0	0	0	0	0	1	http://www.mirbase.org/cgi-bin/mature.pl?mature_acc=MIMAT0014840
mmu-miR-6715-5p	0	0	0	0	0	0	0	1	http://www.mirbase.org/cgi-bin/mature.pl?mature_acc=MIMAT0029876
mmu-miR-7049-5p	0	0	0	0	0	0	0	1	http://www.mirbase.org/cgi-bin/mature.pl?mature_acc=MIMAT0028002
mmu-miR-6934-5p	0	0	0	0	0	0	0	1	http://www.mirbase.org/cgi-bin/mature.pl?mature_acc=MIMAT0027768
mmu-miR-19b-1-5p	0	0	0	0	0	0	0	1	http://www.mirbase.org/cgi-bin/mature.pl?mature_acc=MIMAT0017065
mmu-miR-7034-5p	0	0	0	0	0	0	0	1	http://www.mirbase.org/cgi-bin/mature.pl?mature_acc=MIMAT0027972
mmu-miR-202-3p	0	0	0	0	0	0	0	1	http://www.mirbase.org/cgi-bin/mature.pl?mature_acc=MIMAT0000235
mmu-miR-30f	0	0	0	0	0	0	0	1	http://www.mirbase.org/cgi-bin/mature.pl?mature_acc=MIMAT0025179
mmu-miR-511-5p	0	0	0	0	0	0	0	1	http://www.mirbase.org/cgi-bin/mature.pl?mature_acc=MIMAT0004940
mmu-miR-344f-5p	0	0	0	0	0	0	0	1	http://www.mirbase.org/cgi-bin/mature.pl?mature_acc=MIMAT0014931
mmu-miR-466m-3p	0	0	0	0	0	0	0	1	http://www.mirbase.org/cgi-bin/mature.pl?mature_acc=MIMAT0014883
mmu-miR-3082-5p	0	0	0	0	0	0	0	1	http://www.mirbase.org/cgi-bin/mature.pl?mature_acc=MIMAT0014872
mmu-miR-7211-3p	0	0	0	0	0	0	0	1	http://www.mirbase.org/cgi-bin/mature.pl?mature_acc=MIMAT0028391
mmu-miR-6986-3p	0	0	0	0	0	0	0	1	http://www.mirbase.org/cgi-bin/mature.pl?mature_acc=MIMAT0027875
mmu-miR-216b-3p	0	0	0	0	0	0	0	1	http://www.mirbase.org/cgi-bin/mature.pl?mature_acc=MIMAT0017233
mmu-miR-6951-5p	0	0	0	0	0	0	0	1	http://www.mirbase.org/cgi-bin/mature.pl?mature_acc=MIMAT0027802
mmu-miR-6932-5p	0	0	0	0	0	0	0	1	http://www.mirbase.org/cgi-bin/mature.pl?mature_acc=MIMAT0027764
mmu-miR-709	0	0	0	0	0	0	0	1	http://www.mirbase.org/cgi-bin/mature.pl?mature_acc=MIMAT0003499
mmu-miR-6399	0	0	0	0	0	0	0	1	http://www.mirbase.org/cgi-bin/mature.pl?mature_acc=MIMAT0025151
mmu-miR-3075-5p	0	0	0	0	0	0	0	1	http://www.mirbase.org/cgi-bin/mature.pl?mature_acc=MIMAT0014858
mmu-miR-21c	0	0	0	0	0	0	0	1	http://www.mirbase.org/cgi-bin/mature.pl?mature_acc=MIMAT0025148
mmu-miR-129b-3p	0	0	0	0	0	0	0	1	http://www.mirbase.org/cgi-bin/mature.pl?mature_acc=MIMAT0029863
mmu-miR-7650-5p	0	0	0	0	0	0	0	1	http://www.mirbase.org/cgi-bin/mature.pl?mature_acc=MIMAT0029802
mmu-miR-6984-3p	0	0	0	0	0	0	0	1	http://www.mirbase.org/cgi-bin/mature.pl?mature_acc=MIMAT0027871
mmu-miR-7010-5p	0	0	0	0	0	0	0	1	http://www.mirbase.org/cgi-bin/mature.pl?mature_acc=MIMAT0027924
mmu-miR-5627-5p	0	0	0	0	0	0	0	1	http://www.mirbase.org/cgi-bin/mature.pl?mature_acc=MIMAT0022385
mmu-miR-1894-5p	0	0	0	0	0	0	0	1	http://www.mirbase.org/cgi-bin/mature.pl?mature_acc=MIMAT0007877
mmu-miR-23a-5p	0	0	0	0	0	0	0	1	http://www.mirbase.org/cgi-bin/mature.pl?mature_acc=MIMAT0017019
mmu-miR-12202-3p	0	0	0	0	0	0	0	1	http://www.mirbase.org/cgi-bin/mature.pl?mature_acc=MIMAT0049872
mmu-miR-1934-3p	0	0	0	0	0	0	0	1	http://www.mirbase.org/cgi-bin/mature.pl?mature_acc=MIMAT0017341
mmu-miR-542-3p	0	0	0	0	0	0	0	1	http://www.mirbase.org/cgi-bin/mature.pl?mature_acc=MIMAT0003172
mmu-miR-7036a-5p	0	0	0	0	0	0	0	1	http://www.mirbase.org/cgi-bin/mature.pl?mature_acc=MIMAT0027976
mmu-miR-6994-5p	0	0	0	0	0	0	0	1	http://www.mirbase.org/cgi-bin/mature.pl?mature_acc=MIMAT0027890
mmu-miR-670-3p	0	0	0	0	0	0	0	1	http://www.mirbase.org/cgi-bin/mature.pl?mature_acc=MIMAT0017242
mmu-miR-592-3p	0	0	0	0	0	0	0	1	http://www.mirbase.org/cgi-bin/mature.pl?mature_acc=MIMAT0017234
mmu-miR-7019-5p	0	0	0	0	0	0	0	1	http://www.mirbase.org/cgi-bin/mature.pl?mature_acc=MIMAT0027942
mmu-miR-8107	0	0	0	0	0	0	0	1	http://www.mirbase.org/cgi-bin/mature.pl?mature_acc=MIMAT0031412
mmu-miR-7677-3p	0	0	0	0	0	0	0	1	http://www.mirbase.org/cgi-bin/mature.pl?mature_acc=MIMAT0029869
mmu-miR-184-5p	0	0	0	0	0	0	0	1	http://www.mirbase.org/cgi-bin/mature.pl?mature_acc=MIMAT0022690
mmu-miR-12192-5p	0	0	0	0	0	0	0	1	http://www.mirbase.org/cgi-bin/mature.pl?mature_acc=MIMAT0049854
mmu-miR-6937-3p	0	0	0	0	0	0	0	1	http://www.mirbase.org/cgi-bin/mature.pl?mature_acc=MIMAT0027775
mmu-miR-1948-5p	0	0	0	0	0	0	0	1	http://www.mirbase.org/cgi-bin/mature.pl?mature_acc=MIMAT0017344
mmu-miR-7034-3p	0	0	0	0	0	0	0	1	http://www.mirbase.org/cgi-bin/mature.pl?mature_acc=MIMAT0027973
mmu-miR-6897-5p	0	0	0	0	0	0	0	1	http://www.mirbase.org/cgi-bin/mature.pl?mature_acc=MIMAT0027694
mmu-miR-1251-3p	0	0	0	0	0	0	0	1	http://www.mirbase.org/cgi-bin/mature.pl?mature_acc=MIMAT0014825
mmu-miR-881-3p	0	0	0	0	0	0	0	1	http://www.mirbase.org/cgi-bin/mature.pl?mature_acc=MIMAT0004846
mmu-miR-7056-3p	0	0	0	0	0	0	0	1	http://www.mirbase.org/cgi-bin/mature.pl?mature_acc=MIMAT0028017
mmu-miR-450b-5p	0	0	0	0	0	0	0	1	http://www.mirbase.org/cgi-bin/mature.pl?mature_acc=MIMAT0003511
mmu-miR-7087-5p	0	0	0	0	0	0	0	1	http://www.mirbase.org/cgi-bin/mature.pl?mature_acc=MIMAT0028080
mmu-miR-6908-3p	0	0	0	0	0	0	0	1	http://www.mirbase.org/cgi-bin/mature.pl?mature_acc=MIMAT0027717
mmu-miR-12201-3p	0	0	0	0	0	0	0	1	http://www.mirbase.org/cgi-bin/mature.pl?mature_acc=MIMAT0049870
mmu-miR-6925-5p	0	0	0	0	0	0	0	1	http://www.mirbase.org/cgi-bin/mature.pl?mature_acc=MIMAT0027750
mmu-miR-12187-5p	0	0	0	0	0	0	0	1	http://www.mirbase.org/cgi-bin/mature.pl?mature_acc=MIMAT0049841
mmu-miR-7670-3p	0	0	0	0	0	0	0	1	http://www.mirbase.org/cgi-bin/mature.pl?mature_acc=MIMAT0029847
mmu-miR-7071-5p	0	0	0	0	0	0	0	1	http://www.mirbase.org/cgi-bin/mature.pl?mature_acc=MIMAT0028048
mmu-miR-101b-5p	0	0	0	0	0	0	0	1	http://www.mirbase.org/cgi-bin/mature.pl?mature_acc=MIMAT0017046
mmu-miR-544-5p	0	0	0	0	0	0	0	1	http://www.mirbase.org/cgi-bin/mature.pl?mature_acc=MIMAT0017282
mmu-miR-107-5p	0	0	0	0	0	0	0	1	http://www.mirbase.org/cgi-bin/mature.pl?mature_acc=MIMAT0017048
mmu-miR-190b-3p	0	0	0	0	0	0	0	1	http://www.mirbase.org/cgi-bin/mature.pl?mature_acc=MIMAT0017267
mmu-miR-494-5p	0	0	0	0	0	0	0	1	http://www.mirbase.org/cgi-bin/mature.pl?mature_acc=MIMAT0017215
mmu-miR-7085-3p	0	0	0	0	0	0	0	1	http://www.mirbase.org/cgi-bin/mature.pl?mature_acc=MIMAT0028077
mmu-miR-201-5p	0	0	0	0	0	0	0	1	http://www.mirbase.org/cgi-bin/mature.pl?mature_acc=MIMAT0000234
mmu-miR-344g-5p	0	0	0	0	0	0	0	1	http://www.mirbase.org/cgi-bin/mature.pl?mature_acc=MIMAT0014929
mmu-miR-7653-3p	0	0	0	0	0	0	0	1	http://www.mirbase.org/cgi-bin/mature.pl?mature_acc=MIMAT0029813
mmu-miR-6976-5p	0	0	0	0	0	0	0	1	http://www.mirbase.org/cgi-bin/mature.pl?mature_acc=MIMAT0027854
mmu-miR-12201-5p	0	0	0	0	0	0	0	1	http://www.mirbase.org/cgi-bin/mature.pl?mature_acc=MIMAT0049869
mmu-miR-489-3p	0	0	0	0	0	0	0	1	http://www.mirbase.org/cgi-bin/mature.pl?mature_acc=MIMAT0003112
mmu-miR-6988-5p	0	0	0	0	0	0	0	1	http://www.mirbase.org/cgi-bin/mature.pl?mature_acc=MIMAT0027878
mmu-miR-5122	0	0	0	0	0	0	0	1	http://www.mirbase.org/cgi-bin/mature.pl?mature_acc=MIMAT0020630
mmu-miR-7672-3p	0	0	0	0	0	0	0	1	http://www.mirbase.org/cgi-bin/mature.pl?mature_acc=MIMAT0029851
mmu-miR-3113-3p	0	0	0	0	0	0	0	1	http://www.mirbase.org/cgi-bin/mature.pl?mature_acc=MIMAT0014960
mmu-miR-7666-5p	0	0	0	0	0	0	0	1	http://www.mirbase.org/cgi-bin/mature.pl?mature_acc=MIMAT0029838
mmu-miR-7660-3p	0	0	0	0	0	0	0	1	http://www.mirbase.org/cgi-bin/mature.pl?mature_acc=MIMAT0029827
mmu-miR-196a-5p	0	0	0	0	0	0	0	1	http://www.mirbase.org/cgi-bin/mature.pl?mature_acc=MIMAT0000518
mmu-miR-6987-5p	0	0	0	0	0	0	0	1	http://www.mirbase.org/cgi-bin/mature.pl?mature_acc=MIMAT0027876
mmu-miR-7068-5p	0	0	0	0	0	0	0	1	http://www.mirbase.org/cgi-bin/mature.pl?mature_acc=MIMAT0028042
mmu-miR-7057-3p	0	0	0	0	0	0	0	1	http://www.mirbase.org/cgi-bin/mature.pl?mature_acc=MIMAT0028019
mmu-miR-3109-3p	0	0	0	0	0	0	0	1	http://www.mirbase.org/cgi-bin/mature.pl?mature_acc=MIMAT0014950
mmu-miR-7040-3p	0	0	0	0	0	0	0	1	http://www.mirbase.org/cgi-bin/mature.pl?mature_acc=MIMAT0027985
mmu-miR-5626-5p	0	0	0	0	0	0	0	1	http://www.mirbase.org/cgi-bin/mature.pl?mature_acc=MIMAT0022381
mmu-miR-7041-5p	0	0	0	0	0	0	0	1	http://www.mirbase.org/cgi-bin/mature.pl?mature_acc=MIMAT0027986
mmu-miR-18a-5p	0	0	0	0	0	0	0	1	http://www.mirbase.org/cgi-bin/mature.pl?mature_acc=MIMAT0000528
mmu-miR-147-3p	0	0	0	0	0	0	0	1	http://www.mirbase.org/cgi-bin/mature.pl?mature_acc=MIMAT0004857
mmu-miR-7037-3p	0	0	0	0	0	0	0	1	http://www.mirbase.org/cgi-bin/mature.pl?mature_acc=MIMAT0027979
mmu-miR-181b-2-3p	0	0	0	0	0	0	0	1	http://www.mirbase.org/cgi-bin/mature.pl?mature_acc=MIMAT0017084
mmu-miR-6999-5p	0	0	0	0	0	0	0	1	http://www.mirbase.org/cgi-bin/mature.pl?mature_acc=MIMAT0027900
mmu-miR-466p-5p	0	0	0	0	0	0	0	1	http://www.mirbase.org/cgi-bin/mature.pl?mature_acc=MIMAT0014891
mmu-miR-470-5p	0	0	0	0	0	0	0	1	http://www.mirbase.org/cgi-bin/mature.pl?mature_acc=MIMAT0002111
mmu-miR-6991-5p	0	0	0	0	0	0	0	1	http://www.mirbase.org/cgi-bin/mature.pl?mature_acc=MIMAT0027884
mmu-miR-7054-3p	0	0	0	0	0	0	0	1	http://www.mirbase.org/cgi-bin/mature.pl?mature_acc=MIMAT0028013
mmu-miR-34a-3p	0	0	0	0	0	0	0	1	http://www.mirbase.org/cgi-bin/mature.pl?mature_acc=MIMAT0017022
mmu-miR-216a-3p	0	0	0	0	0	0	0	1	http://www.mirbase.org/cgi-bin/mature.pl?mature_acc=MIMAT0017054
mmu-miR-6993-5p	0	0	0	0	0	0	0	1	http://www.mirbase.org/cgi-bin/mature.pl?mature_acc=MIMAT0027888
mmu-miR-6917-3p	0	0	0	0	0	0	0	1	http://www.mirbase.org/cgi-bin/mature.pl?mature_acc=MIMAT0027735
mmu-miR-7662-3p	0	0	0	0	0	0	0	1	http://www.mirbase.org/cgi-bin/mature.pl?mature_acc=MIMAT0029831
mmu-miR-7070-3p	0	0	0	0	0	0	0	1	http://www.mirbase.org/cgi-bin/mature.pl?mature_acc=MIMAT0028047
mmu-miR-6898-5p	0	0	0	0	0	0	0	1	http://www.mirbase.org/cgi-bin/mature.pl?mature_acc=MIMAT0027696
mmu-miR-677-3p	0	0	0	0	0	0	0	1	http://www.mirbase.org/cgi-bin/mature.pl?mature_acc=MIMAT0017246
mmu-miR-6896-3p	0	0	0	0	0	0	0	1	http://www.mirbase.org/cgi-bin/mature.pl?mature_acc=MIMAT0027693
mmu-miR-1966-5p	0	0	0	0	0	0	0	1	http://www.mirbase.org/cgi-bin/mature.pl?mature_acc=MIMAT0009439
mmu-miR-6995-5p	0	0	0	0	0	0	0	1	http://www.mirbase.org/cgi-bin/mature.pl?mature_acc=MIMAT0027892
mmu-miR-5127	0	0	0	0	0	0	0	1	http://www.mirbase.org/cgi-bin/mature.pl?mature_acc=MIMAT0020638
mmu-miR-878-3p	0	0	0	0	0	0	0	1	http://www.mirbase.org/cgi-bin/mature.pl?mature_acc=MIMAT0004933
mmu-miR-6537-3p	0	0	0	0	0	0	0	1	http://www.mirbase.org/cgi-bin/mature.pl?mature_acc=MIMAT0025582
mmu-miR-215-3p	0	0	0	0	0	0	0	1	http://www.mirbase.org/cgi-bin/mature.pl?mature_acc=MIMAT0017169
mmu-miR-7672-5p	0	0	0	0	0	0	0	1	http://www.mirbase.org/cgi-bin/mature.pl?mature_acc=MIMAT0029850
mmu-miR-3079-5p	0	0	0	0	0	0	0	1	http://www.mirbase.org/cgi-bin/mature.pl?mature_acc=MIMAT0014866
mmu-miR-219b-5p	0	0	0	0	0	0	0	1	http://www.mirbase.org/cgi-bin/mature.pl?mature_acc=MIMAT0029806
mmu-miR-880-3p	0	0	0	0	0	0	0	1	http://www.mirbase.org/cgi-bin/mature.pl?mature_acc=MIMAT0004844
mmu-miR-141-3p	0	0	0	0	0	0	0	1	http://www.mirbase.org/cgi-bin/mature.pl?mature_acc=MIMAT0000153
mmu-miR-7668-3p	0	0	0	0	0	0	0	1	http://www.mirbase.org/cgi-bin/mature.pl?mature_acc=MIMAT0029843
mmu-miR-6987-3p	0	0	0	0	0	0	0	1	http://www.mirbase.org/cgi-bin/mature.pl?mature_acc=MIMAT0027877
mmu-miR-7240-3p	0	0	0	0	0	0	0	1	http://www.mirbase.org/cgi-bin/mature.pl?mature_acc=MIMAT0028449
mmu-miR-7037-5p	0	0	0	0	0	0	0	1	http://www.mirbase.org/cgi-bin/mature.pl?mature_acc=MIMAT0027978
mmu-miR-7002-5p	0	0	0	0	0	0	0	1	http://www.mirbase.org/cgi-bin/mature.pl?mature_acc=MIMAT0027906
mmu-miR-6915-3p	0	0	0	0	0	0	0	1	http://www.mirbase.org/cgi-bin/mature.pl?mature_acc=MIMAT0027731
mmu-miR-3087-5p	0	0	0	0	0	0	0	1	http://www.mirbase.org/cgi-bin/mature.pl?mature_acc=MIMAT0014895
mmu-miR-3095-5p	0	0	0	0	0	0	0	1	http://www.mirbase.org/cgi-bin/mature.pl?mature_acc=MIMAT0014911
mmu-miR-1b-3p	0	0	0	0	0	0	0	1	http://www.mirbase.org/cgi-bin/mature.pl?mature_acc=MIMAT0017326
mmu-miR-7025-3p	0	0	0	0	0	0	0	1	http://www.mirbase.org/cgi-bin/mature.pl?mature_acc=MIMAT0027955
mmu-miR-7685-3p	0	0	0	0	0	0	0	1	http://www.mirbase.org/cgi-bin/mature.pl?mature_acc=MIMAT0029897
mmu-miR-10a-3p	0	0	0	0	0	0	0	1	http://www.mirbase.org/cgi-bin/mature.pl?mature_acc=MIMAT0004659
mmu-miR-7038-3p	0	0	0	0	0	0	0	1	http://www.mirbase.org/cgi-bin/mature.pl?mature_acc=MIMAT0027981
mmu-miR-7651-3p	0	0	0	0	0	0	0	1	http://www.mirbase.org/cgi-bin/mature.pl?mature_acc=MIMAT0029805
mmu-miR-6941-3p	0	0	0	0	0	0	0	1	http://www.mirbase.org/cgi-bin/mature.pl?mature_acc=MIMAT0027783
mmu-miR-871-5p	0	0	0	0	0	0	0	1	http://www.mirbase.org/cgi-bin/mature.pl?mature_acc=MIMAT0004841
mmu-miR-7012-5p	0	0	0	0	0	0	0	1	http://www.mirbase.org/cgi-bin/mature.pl?mature_acc=MIMAT0027928
mmu-miR-3103-5p	0	0	0	0	0	0	0	1	http://www.mirbase.org/cgi-bin/mature.pl?mature_acc=MIMAT0014937
mmu-miR-7009-3p	0	0	0	0	0	0	0	1	http://www.mirbase.org/cgi-bin/mature.pl?mature_acc=MIMAT0027923
mmu-miR-12185-5p	0	0	0	0	0	0	0	1	http://www.mirbase.org/cgi-bin/mature.pl?mature_acc=MIMAT0049837
mmu-miR-217-3p	0	0	0	0	0	0	0	1	http://www.mirbase.org/cgi-bin/mature.pl?mature_acc=MIMAT0017072
mmu-miR-5131	0	0	0	0	0	0	0	1	http://www.mirbase.org/cgi-bin/mature.pl?mature_acc=MIMAT0020642
mmu-miR-7030-5p	0	0	0	0	0	0	0	1	http://www.mirbase.org/cgi-bin/mature.pl?mature_acc=MIMAT0027964
mmu-miR-7665-3p	0	0	0	0	0	0	0	1	http://www.mirbase.org/cgi-bin/mature.pl?mature_acc=MIMAT0029837
mmu-miR-201-3p	0	0	0	0	0	0	0	1	http://www.mirbase.org/cgi-bin/mature.pl?mature_acc=MIMAT0017001
mmu-miR-7047-5p	0	0	0	0	0	0	0	1	http://www.mirbase.org/cgi-bin/mature.pl?mature_acc=MIMAT0027998
mmu-miR-6910-3p	0	0	0	0	0	0	0	1	http://www.mirbase.org/cgi-bin/mature.pl?mature_acc=MIMAT0027721
mmu-miR-6373	0	0	0	0	0	0	0	1	http://www.mirbase.org/cgi-bin/mature.pl?mature_acc=MIMAT0025117
mmu-miR-7647-3p	0	0	0	0	0	0	0	1	http://www.mirbase.org/cgi-bin/mature.pl?mature_acc=MIMAT0029797
mmu-miR-6949-5p	0	0	0	0	0	0	0	1	http://www.mirbase.org/cgi-bin/mature.pl?mature_acc=MIMAT0027798
mmu-miR-5114	0	0	0	0	0	0	0	1	http://www.mirbase.org/cgi-bin/mature.pl?mature_acc=MIMAT0020622
mmu-miR-8094	0	0	0	0	0	0	0	1	http://www.mirbase.org/cgi-bin/mature.pl?mature_acc=MIMAT0031395
mmu-miR-675-5p	0	0	0	0	0	0	0	1	http://www.mirbase.org/cgi-bin/mature.pl?mature_acc=MIMAT0003725
mmu-miR-5104	0	0	0	0	0	0	0	1	http://www.mirbase.org/cgi-bin/mature.pl?mature_acc=MIMAT0020611
mmu-miR-6361	0	0	0	0	0	0	0	1	http://www.mirbase.org/cgi-bin/mature.pl?mature_acc=MIMAT0025104
mmu-miR-6951-3p	0	0	0	0	0	0	0	1	http://www.mirbase.org/cgi-bin/mature.pl?mature_acc=MIMAT0027803
mmu-miR-8098	0	0	0	0	0	0	0	1	http://www.mirbase.org/cgi-bin/mature.pl?mature_acc=MIMAT0031400
mmu-miR-1b-5p	0	0	0	0	0	0	0	1	http://www.mirbase.org/cgi-bin/mature.pl?mature_acc=MIMAT0005835
mmu-miR-1946a	0	0	0	0	0	0	0	1	http://www.mirbase.org/cgi-bin/mature.pl?mature_acc=MIMAT0009412
mmu-miR-6239	0	0	0	0	0	0	0	1	http://www.mirbase.org/cgi-bin/mature.pl?mature_acc=MIMAT0024860
mmu-miR-466j	0	0	0	0	0	0	0	1	http://www.mirbase.org/cgi-bin/mature.pl?mature_acc=MIMAT0005848
mmu-miR-295-3p	0	0	0	0	0	0	0	1	http://www.mirbase.org/cgi-bin/mature.pl?mature_acc=MIMAT0000373
mmu-miR-1953	0	0	0	0	0	0	0	1	http://www.mirbase.org/cgi-bin/mature.pl?mature_acc=MIMAT0009424
mmu-miR-678	0	0	0	0	0	0	0	1	http://www.mirbase.org/cgi-bin/mature.pl?mature_acc=MIMAT0003452
mmu-miR-8095	0	0	0	0	0	0	0	1	http://www.mirbase.org/cgi-bin/mature.pl?mature_acc=MIMAT0031396
mmu-miR-6963-5p	0	0	0	0	0	0	0	1	http://www.mirbase.org/cgi-bin/mature.pl?mature_acc=MIMAT0027826
mmu-miR-7682-3p	0	0	0	0	0	0	0	1	http://www.mirbase.org/cgi-bin/mature.pl?mature_acc=MIMAT0029885
mmu-miR-6353	0	0	0	0	0	0	0	1	http://www.mirbase.org/cgi-bin/mature.pl?mature_acc=MIMAT0025096
mmu-miR-7090-3p	0	0	0	0	0	0	0	1	http://www.mirbase.org/cgi-bin/mature.pl?mature_acc=MIMAT0028087
mmu-miR-6340	0	0	0	0	0	0	0	1	http://www.mirbase.org/cgi-bin/mature.pl?mature_acc=MIMAT0025083
mmu-miR-449c-3p	0	0	0	0	0	0	0	1	http://www.mirbase.org/cgi-bin/mature.pl?mature_acc=MIMAT0022715
mmu-miR-6345	0	0	0	0	0	0	0	1	http://www.mirbase.org/cgi-bin/mature.pl?mature_acc=MIMAT0025088
mmu-miR-467c-3p	0	0	0	0	0	0	0	1	http://www.mirbase.org/cgi-bin/mature.pl?mature_acc=MIMAT0017275
mmu-miR-146a-3p	0	0	0	0	0	0	0	1	http://www.mirbase.org/cgi-bin/mature.pl?mature_acc=MIMAT0016989
mmu-miR-7061-3p	0	0	0	0	0	0	0	1	http://www.mirbase.org/cgi-bin/mature.pl?mature_acc=MIMAT0028027
mmu-miR-3569-5p	0	0	0	0	0	0	0	1	http://www.mirbase.org/cgi-bin/mature.pl?mature_acc=MIMAT0029854
mmu-miR-1904	0	0	0	0	0	0	0	1	http://www.mirbase.org/cgi-bin/mature.pl?mature_acc=MIMAT0007874
mmu-miR-2861	0	0	0	0	0	0	0	1	http://www.mirbase.org/cgi-bin/mature.pl?mature_acc=MIMAT0013803
mmu-miR-1928	0	0	0	0	0	0	0	1	http://www.mirbase.org/cgi-bin/mature.pl?mature_acc=MIMAT0009391
mmu-miR-6965-5p	0	0	0	0	0	0	0	1	http://www.mirbase.org/cgi-bin/mature.pl?mature_acc=MIMAT0027830
mmu-miR-8105	0	0	0	0	0	0	0	1	http://www.mirbase.org/cgi-bin/mature.pl?mature_acc=MIMAT0031409
mmu-miR-880-5p	0	0	0	0	0	0	0	1	http://www.mirbase.org/cgi-bin/mature.pl?mature_acc=MIMAT0017266
mmu-miR-7065-5p	0	0	0	0	0	0	0	1	http://www.mirbase.org/cgi-bin/mature.pl?mature_acc=MIMAT0028034
mmu-miR-6414	0	0	0	0	0	0	0	1	http://www.mirbase.org/cgi-bin/mature.pl?mature_acc=MIMAT0025168
mmu-miR-6916-3p	0	0	0	0	0	0	0	1	http://www.mirbase.org/cgi-bin/mature.pl?mature_acc=MIMAT0027733
mmu-miR-6237	0	0	0	0	0	0	0	1	http://www.mirbase.org/cgi-bin/mature.pl?mature_acc=MIMAT0024858
mmu-miR-7648-5p	0	0	0	0	0	0	0	1	http://www.mirbase.org/cgi-bin/mature.pl?mature_acc=MIMAT0029798
mmu-miR-327	0	0	0	0	0	0	0	1	http://www.mirbase.org/cgi-bin/mature.pl?mature_acc=MIMAT0004867
mmu-miR-883b-3p	0	0	0	0	0	0	0	1	http://www.mirbase.org/cgi-bin/mature.pl?mature_acc=MIMAT0004851
mmu-miR-568	0	0	0	0	0	0	0	1	http://www.mirbase.org/cgi-bin/mature.pl?mature_acc=MIMAT0004892
mmu-miR-5136	0	0	0	0	0	0	0	1	http://www.mirbase.org/cgi-bin/mature.pl?mature_acc=MIMAT0020647
mmu-miR-344h-5p	0	0	0	0	0	0	0	1	http://www.mirbase.org/cgi-bin/mature.pl?mature_acc=MIMAT0022383
mmu-miR-7683-5p	0	0	0	0	0	0	0	1	http://www.mirbase.org/cgi-bin/mature.pl?mature_acc=MIMAT0029886
mmu-miR-6920-3p	0	0	0	0	0	0	0	1	http://www.mirbase.org/cgi-bin/mature.pl?mature_acc=MIMAT0027741
mmu-miR-1942	0	0	0	0	0	0	0	1	http://www.mirbase.org/cgi-bin/mature.pl?mature_acc=MIMAT0009407
mmu-miR-7673-3p	0	0	0	0	0	0	0	1	http://www.mirbase.org/cgi-bin/mature.pl?mature_acc=MIMAT0029853
mmu-miR-6960-5p	0	0	0	0	0	0	0	1	http://www.mirbase.org/cgi-bin/mature.pl?mature_acc=MIMAT0027820
mmu-miR-7654-5p	0	0	0	0	0	0	0	1	http://www.mirbase.org/cgi-bin/mature.pl?mature_acc=MIMAT0029814
mmu-miR-6935-5p	0	0	0	0	0	0	0	1	http://www.mirbase.org/cgi-bin/mature.pl?mature_acc=MIMAT0027770
mmu-miR-6953-5p	0	0	0	0	0	0	0	1	http://www.mirbase.org/cgi-bin/mature.pl?mature_acc=MIMAT0027806
mmu-miR-183-3p	0	0	0	0	0	0	0	1	http://www.mirbase.org/cgi-bin/mature.pl?mature_acc=MIMAT0004539
mmu-miR-683	0	0	0	0	0	0	0	1	http://www.mirbase.org/cgi-bin/mature.pl?mature_acc=MIMAT0003461
mmu-miR-3089-5p	0	0	0	0	0	0	0	1	http://www.mirbase.org/cgi-bin/mature.pl?mature_acc=MIMAT0014899
mmu-miR-3073b-3p	0	0	0	0	0	0	0	1	http://www.mirbase.org/cgi-bin/mature.pl?mature_acc=MIMAT0022376
mmu-miR-6901-5p	0	0	0	0	0	0	0	1	http://www.mirbase.org/cgi-bin/mature.pl?mature_acc=MIMAT0027702
mmu-miR-7216-5p	0	0	0	0	0	0	0	1	http://www.mirbase.org/cgi-bin/mature.pl?mature_acc=MIMAT0028400
mmu-miR-7657-3p	0	0	0	0	0	0	0	1	http://www.mirbase.org/cgi-bin/mature.pl?mature_acc=MIMAT0029821
mmu-miR-211-3p	0	0	0	0	0	0	0	1	http://www.mirbase.org/cgi-bin/mature.pl?mature_acc=MIMAT0017059
mmu-miR-3471	0	0	0	0	0	0	0	1	http://www.mirbase.org/cgi-bin/mature.pl?mature_acc=MIMAT0015642
mmu-miR-6382	0	0	0	0	0	0	0	1	http://www.mirbase.org/cgi-bin/mature.pl?mature_acc=MIMAT0025128
mmu-miR-2139	0	0	0	0	0	0	0	1	http://www.mirbase.org/cgi-bin/mature.pl?mature_acc=MIMAT0011215
mmu-miR-6962-5p	0	0	0	0	0	0	0	1	http://www.mirbase.org/cgi-bin/mature.pl?mature_acc=MIMAT0027824
mmu-miR-1249-5p	0	0	0	0	0	0	0	1	http://www.mirbase.org/cgi-bin/mature.pl?mature_acc=MIMAT0014804
mmu-miR-7681-5p	0	0	0	0	0	0	0	1	http://www.mirbase.org/cgi-bin/mature.pl?mature_acc=MIMAT0029882
mmu-miR-6920-5p	0	0	0	0	0	0	0	1	http://www.mirbase.org/cgi-bin/mature.pl?mature_acc=MIMAT0027740
mmu-miR-149-3p	0	0	0	0	0	0	0	1	http://www.mirbase.org/cgi-bin/mature.pl?mature_acc=MIMAT0016990
mmu-miR-1967	0	0	0	0	0	0	0	1	http://www.mirbase.org/cgi-bin/mature.pl?mature_acc=MIMAT0009440
mmu-miR-12190-3p	0	0	0	0	0	0	0	1	http://www.mirbase.org/cgi-bin/mature.pl?mature_acc=MIMAT0049849
mmu-miR-6375	0	0	0	0	0	0	0	1	http://www.mirbase.org/cgi-bin/mature.pl?mature_acc=MIMAT0025119
mmu-miR-7017-3p	0	0	0	0	0	0	0	1	http://www.mirbase.org/cgi-bin/mature.pl?mature_acc=MIMAT0027939
mmu-miR-6910-5p	0	0	0	0	0	0	0	1	http://www.mirbase.org/cgi-bin/mature.pl?mature_acc=MIMAT0027720
mmu-miR-547-5p	0	0	0	0	0	0	0	1	http://www.mirbase.org/cgi-bin/mature.pl?mature_acc=MIMAT0017210
mmu-miR-12196-5p	0	0	0	0	0	0	0	1	http://www.mirbase.org/cgi-bin/mature.pl?mature_acc=MIMAT0049862
mmu-miR-3106-5p	0	0	0	0	0	0	0	1	http://www.mirbase.org/cgi-bin/mature.pl?mature_acc=MIMAT0014817
mmu-miR-290a-5p	0	0	0	0	0	0	0	1	http://www.mirbase.org/cgi-bin/mature.pl?mature_acc=MIMAT0000366
mmu-miR-7656-3p	0	0	0	0	0	0	0	1	http://www.mirbase.org/cgi-bin/mature.pl?mature_acc=MIMAT0029819
mmu-miR-3473c	0	0	0	0	0	0	0	1	http://www.mirbase.org/cgi-bin/mature.pl?mature_acc=MIMAT0020614
mmu-miR-468-3p	0	0	0	0	0	0	0	1	http://www.mirbase.org/cgi-bin/mature.pl?mature_acc=MIMAT0002109
mmu-miR-7058-3p	0	0	0	0	0	0	0	1	http://www.mirbase.org/cgi-bin/mature.pl?mature_acc=MIMAT0028021
mmu-miR-686	0	0	0	0	0	0	0	1	http://www.mirbase.org/cgi-bin/mature.pl?mature_acc=MIMAT0003464
mmu-miR-12197-3p	0	0	0	0	0	0	0	1	http://www.mirbase.org/cgi-bin/mature.pl?mature_acc=MIMAT0049864
mmu-miR-1970b-5p	0	0	0	0	0	0	0	1	http://www.mirbase.org/cgi-bin/mature.pl?mature_acc=MIMAT0049843
mmu-miR-7087-3p	0	0	0	0	0	0	0	1	http://www.mirbase.org/cgi-bin/mature.pl?mature_acc=MIMAT0028081
mmu-miR-467b-3p	0	0	0	0	0	0	0	1	http://www.mirbase.org/cgi-bin/mature.pl?mature_acc=MIMAT0003478
mmu-miR-7676-5p	0	0	0	0	0	0	0	1	http://www.mirbase.org/cgi-bin/mature.pl?mature_acc=MIMAT0029860
mmu-miR-6349	0	0	0	0	0	0	0	1	http://www.mirbase.org/cgi-bin/mature.pl?mature_acc=MIMAT0025092
mmu-miR-7119-5p	0	0	0	0	0	0	0	1	http://www.mirbase.org/cgi-bin/mature.pl?mature_acc=MIMAT0028135
mmu-miR-1271-5p	0	0	0	0	0	0	0	1	http://www.mirbase.org/cgi-bin/mature.pl?mature_acc=MIMAT0048641
mmu-miR-12198-3p	0	0	0	0	0	0	0	1	http://www.mirbase.org/cgi-bin/mature.pl?mature_acc=MIMAT0049865
mmu-miR-363-5p	0	0	0	0	0	0	0	1	http://www.mirbase.org/cgi-bin/mature.pl?mature_acc=MIMAT0017076
mmu-miR-12205-3p	0	0	0	0	0	0	0	1	http://www.mirbase.org/cgi-bin/mature.pl?mature_acc=MIMAT0049879
mmu-miR-7649-5p	0	0	0	0	0	0	0	1	http://www.mirbase.org/cgi-bin/mature.pl?mature_acc=MIMAT0029800
mmu-miR-1933-5p	0	0	0	0	0	0	0	1	http://www.mirbase.org/cgi-bin/mature.pl?mature_acc=MIMAT0009396
mmu-miR-6952-5p	0	0	0	0	0	0	0	1	http://www.mirbase.org/cgi-bin/mature.pl?mature_acc=MIMAT0027804
mmu-miR-7217-3p	0	0	0	0	0	0	0	1	http://www.mirbase.org/cgi-bin/mature.pl?mature_acc=MIMAT0028403
mmu-miR-710	0	0	0	0	0	0	0	1	http://www.mirbase.org/cgi-bin/mature.pl?mature_acc=MIMAT0003500
mmu-miR-5625-3p	0	0	0	0	0	0	0	1	http://www.mirbase.org/cgi-bin/mature.pl?mature_acc=MIMAT0022380
mmu-miR-6404	0	0	0	0	0	0	0	1	http://www.mirbase.org/cgi-bin/mature.pl?mature_acc=MIMAT0025156
mmu-miR-2183	0	0	0	0	0	0	0	1	http://www.mirbase.org/cgi-bin/mature.pl?mature_acc=MIMAT0011287
mmu-miR-7018-3p	0	0	0	0	0	0	0	1	http://www.mirbase.org/cgi-bin/mature.pl?mature_acc=MIMAT0027941
mmu-miR-12186-5p	0	0	0	0	0	0	0	1	http://www.mirbase.org/cgi-bin/mature.pl?mature_acc=MIMAT0049839
mmu-miR-6969-5p	0	0	0	0	0	0	0	1	http://www.mirbase.org/cgi-bin/mature.pl?mature_acc=MIMAT0027840
mmu-miR-7005-5p	0	0	0	0	0	0	0	1	http://www.mirbase.org/cgi-bin/mature.pl?mature_acc=MIMAT0027914
mmu-miR-3618-3p	0	0	0	0	0	0	0	1	http://www.mirbase.org/cgi-bin/mature.pl?mature_acc=MIMAT0035717
mmu-miR-6946-5p	0	0	0	0	0	0	0	1	http://www.mirbase.org/cgi-bin/mature.pl?mature_acc=MIMAT0027792
mmu-miR-105	0	0	0	0	0	0	0	1	http://www.mirbase.org/cgi-bin/mature.pl?mature_acc=MIMAT0004856
mmu-miR-5124b	0	0	0	0	0	0	0	1	http://www.mirbase.org/cgi-bin/mature.pl?mature_acc=MIMAT0025136
mmu-miR-804	0	0	0	0	0	0	0	1	http://www.mirbase.org/cgi-bin/mature.pl?mature_acc=MIMAT0004210
mmu-miR-294-5p	0	0	0	0	0	0	0	1	http://www.mirbase.org/cgi-bin/mature.pl?mature_acc=MIMAT0004574
mmu-miR-6979-3p	0	0	0	0	0	0	0	1	http://www.mirbase.org/cgi-bin/mature.pl?mature_acc=MIMAT0027861
mmu-miR-6974-5p	0	0	0	0	0	0	0	1	http://www.mirbase.org/cgi-bin/mature.pl?mature_acc=MIMAT0027850
mmu-miR-7242-3p	0	0	0	0	0	0	0	1	http://www.mirbase.org/cgi-bin/mature.pl?mature_acc=MIMAT0028453
mmu-miR-7009-5p	0	0	0	0	0	0	0	1	http://www.mirbase.org/cgi-bin/mature.pl?mature_acc=MIMAT0027922
mmu-miR-7234-3p	0	0	0	0	0	0	0	1	http://www.mirbase.org/cgi-bin/mature.pl?mature_acc=MIMAT0028437
mmu-miR-7659-3p	0	0	0	0	0	0	0	1	http://www.mirbase.org/cgi-bin/mature.pl?mature_acc=MIMAT0029825
mmu-miR-7688-3p	0	0	0	0	0	0	0	1	http://www.mirbase.org/cgi-bin/mature.pl?mature_acc=MIMAT0029907
mmu-miR-6924-5p	0	0	0	0	0	0	0	1	http://www.mirbase.org/cgi-bin/mature.pl?mature_acc=MIMAT0027748
mmu-miR-3475-5p	0	0	0	0	0	0	0	1	http://www.mirbase.org/cgi-bin/mature.pl?mature_acc=MIMAT0026642
mmu-miR-6355	0	0	0	0	0	0	0	1	http://www.mirbase.org/cgi-bin/mature.pl?mature_acc=MIMAT0025098
mmu-miR-6981-5p	0	0	0	0	0	0	0	1	http://www.mirbase.org/cgi-bin/mature.pl?mature_acc=MIMAT0027864
mmu-miR-6362	0	0	0	0	0	0	0	1	http://www.mirbase.org/cgi-bin/mature.pl?mature_acc=MIMAT0025106
mmu-miR-669g	0	0	0	0	0	0	0	1	http://www.mirbase.org/cgi-bin/mature.pl?mature_acc=MIMAT0005832
mmu-miR-499-3p	0	0	0	0	0	0	0	1	http://www.mirbase.org/cgi-bin/mature.pl?mature_acc=MIMAT0017254
mmu-miR-6905-5p	0	0	0	0	0	0	0	1	http://www.mirbase.org/cgi-bin/mature.pl?mature_acc=MIMAT0027710
mmu-miR-3967	0	0	0	0	0	0	0	1	http://www.mirbase.org/cgi-bin/mature.pl?mature_acc=MIMAT0019351
mmu-miR-344e-5p	0	0	0	0	0	0	0	1	http://www.mirbase.org/cgi-bin/mature.pl?mature_acc=MIMAT0014923
mmu-miR-7669-3p	0	0	0	0	0	0	0	1	http://www.mirbase.org/cgi-bin/mature.pl?mature_acc=MIMAT0029845
mmu-miR-6936-5p	0	0	0	0	0	0	0	1	http://www.mirbase.org/cgi-bin/mature.pl?mature_acc=MIMAT0027772
mmu-miR-5625-5p	0	0	0	0	0	0	0	1	http://www.mirbase.org/cgi-bin/mature.pl?mature_acc=MIMAT0022379
mmu-miR-7079-5p	0	0	0	0	0	0	0	1	http://www.mirbase.org/cgi-bin/mature.pl?mature_acc=MIMAT0028064
mmu-miR-302c-5p	0	0	0	0	0	0	0	1	http://www.mirbase.org/cgi-bin/mature.pl?mature_acc=MIMAT0003375
mmu-miR-5116	0	0	0	0	0	0	0	1	http://www.mirbase.org/cgi-bin/mature.pl?mature_acc=MIMAT0020624
mmu-miR-8118	0	0	0	0	0	0	0	1	http://www.mirbase.org/cgi-bin/mature.pl?mature_acc=MIMAT0031424
mmu-miR-92a-2-5p	0	0	0	0	0	0	0	1	http://www.mirbase.org/cgi-bin/mature.pl?mature_acc=MIMAT0004635
mmu-miR-375-5p	0	0	0	0	0	0	0	1	http://www.mirbase.org/cgi-bin/mature.pl?mature_acc=MIMAT0017078
mmu-miR-1950	0	0	0	0	0	0	0	1	http://www.mirbase.org/cgi-bin/mature.pl?mature_acc=MIMAT0009417
mmu-miR-8108	0	0	0	0	0	0	0	1	http://www.mirbase.org/cgi-bin/mature.pl?mature_acc=MIMAT0031413
mmu-miR-7221-5p	0	0	0	0	0	0	0	1	http://www.mirbase.org/cgi-bin/mature.pl?mature_acc=MIMAT0028410
mmu-miR-6989-5p	0	0	0	0	0	0	0	1	http://www.mirbase.org/cgi-bin/mature.pl?mature_acc=MIMAT0027880
mmu-miR-653-5p	0	0	0	0	0	0	0	1	http://www.mirbase.org/cgi-bin/mature.pl?mature_acc=MIMAT0004943
mmu-miR-6907-5p	0	0	0	0	0	0	0	1	http://www.mirbase.org/cgi-bin/mature.pl?mature_acc=MIMAT0027714
mmu-miR-6949-3p	0	0	0	0	0	0	0	1	http://www.mirbase.org/cgi-bin/mature.pl?mature_acc=MIMAT0027799
mmu-miR-7072-5p	0	0	0	0	0	0	0	1	http://www.mirbase.org/cgi-bin/mature.pl?mature_acc=MIMAT0028050
mmu-miR-6990-3p	0	0	0	0	0	0	0	1	http://www.mirbase.org/cgi-bin/mature.pl?mature_acc=MIMAT0027883
mmu-miR-718	0	0	0	0	0	0	0	1	http://www.mirbase.org/cgi-bin/mature.pl?mature_acc=MIMAT0003514
mmu-miR-6945-5p	0	0	0	0	0	0	0	1	http://www.mirbase.org/cgi-bin/mature.pl?mature_acc=MIMAT0027790
mmu-miR-8104	0	0	0	0	0	0	0	1	http://www.mirbase.org/cgi-bin/mature.pl?mature_acc=MIMAT0031408
mmu-miR-8116	0	0	0	0	0	0	0	1	http://www.mirbase.org/cgi-bin/mature.pl?mature_acc=MIMAT0031422
mmu-miR-6405	0	0	0	0	0	0	0	1	http://www.mirbase.org/cgi-bin/mature.pl?mature_acc=MIMAT0025157
mmu-miR-6943-5p	0	0	0	0	0	0	0	1	http://www.mirbase.org/cgi-bin/mature.pl?mature_acc=MIMAT0027786
mmu-miR-292b-3p	0	0	0	0	0	0	0	1	http://www.mirbase.org/cgi-bin/mature.pl?mature_acc=MIMAT0029865
mmu-miR-320-5p	0	0	0	0	0	0	0	1	http://www.mirbase.org/cgi-bin/mature.pl?mature_acc=MIMAT0017057
mmu-miR-292b-5p	0	0	0	0	0	0	0	1	http://www.mirbase.org/cgi-bin/mature.pl?mature_acc=MIMAT0029864
mmu-miR-615-5p	0	0	0	0	0	0	0	1	http://www.mirbase.org/cgi-bin/mature.pl?mature_acc=MIMAT0004837
mmu-miR-3063-3p	0	0	0	0	0	0	0	1	http://www.mirbase.org/cgi-bin/mature.pl?mature_acc=MIMAT0014833
mmu-miR-7093-5p	0	0	0	0	0	0	0	1	http://www.mirbase.org/cgi-bin/mature.pl?mature_acc=MIMAT0028092
mmu-miR-449b	0	0	0	0	0	0	0	1	http://www.mirbase.org/cgi-bin/mature.pl?mature_acc=MIMAT0005447
mmu-miR-126b-3p	0	0	0	0	0	0	0	1	http://www.mirbase.org/cgi-bin/mature.pl?mature_acc=MIMAT0029895
mmu-miR-654-3p	0	0	0	0	0	0	0	1	http://www.mirbase.org/cgi-bin/mature.pl?mature_acc=MIMAT0004898
mmu-miR-10b-3p	0	0	0	0	0	0	0	1	http://www.mirbase.org/cgi-bin/mature.pl?mature_acc=MIMAT0004538
mmu-miR-5133	0	0	0	0	0	0	0	1	http://www.mirbase.org/cgi-bin/mature.pl?mature_acc=MIMAT0020644
mmu-miR-6961-5p	0	0	0	0	0	0	0	1	http://www.mirbase.org/cgi-bin/mature.pl?mature_acc=MIMAT0027822
mmu-miR-759	0	0	0	0	0	0	0	1	http://www.mirbase.org/cgi-bin/mature.pl?mature_acc=MIMAT0003897
mmu-miR-295-5p	0	0	0	0	0	0	0	1	http://www.mirbase.org/cgi-bin/mature.pl?mature_acc=MIMAT0004575
mmu-miR-878-5p	0	0	0	0	0	0	0	1	http://www.mirbase.org/cgi-bin/mature.pl?mature_acc=MIMAT0004932
mmu-miR-450a-1-3p	0	0	0	0	0	0	0	1	http://www.mirbase.org/cgi-bin/mature.pl?mature_acc=MIMAT0017182
mmu-miR-7212-5p	0	0	0	0	0	0	0	1	http://www.mirbase.org/cgi-bin/mature.pl?mature_acc=MIMAT0028392
mmu-miR-5623-5p	0	0	0	0	0	0	0	1	http://www.mirbase.org/cgi-bin/mature.pl?mature_acc=MIMAT0022373
mmu-miR-6344	0	0	0	0	0	0	0	1	http://www.mirbase.org/cgi-bin/mature.pl?mature_acc=MIMAT0025087
mmu-miR-7218-5p	0	0	0	0	0	0	0	1	http://www.mirbase.org/cgi-bin/mature.pl?mature_acc=MIMAT0028404
mmu-miR-6380	0	0	0	0	0	0	0	1	http://www.mirbase.org/cgi-bin/mature.pl?mature_acc=MIMAT0025126
mmu-miR-1258-3p	0	0	0	0	0	0	0	1	http://www.mirbase.org/cgi-bin/mature.pl?mature_acc=MIMAT0029905
mmu-miR-466a-5p	0	0	0	0	0	0	0	1	http://www.mirbase.org/cgi-bin/mature.pl?mature_acc=MIMAT0004759
mmu-miR-7094b-2-5p	0	0	0	0	0	0	0	1	http://www.mirbase.org/cgi-bin/mature.pl?mature_acc=MIMAT0028096
mmu-miR-141-5p	0	0	0	0	0	0	0	1	http://www.mirbase.org/cgi-bin/mature.pl?mature_acc=MIMAT0004533
mmu-miR-6236	0	0	0	0	0	0	0	1	http://www.mirbase.org/cgi-bin/mature.pl?mature_acc=MIMAT0024857
mmu-miR-5120	0	0	0	0	0	0	0	1	http://www.mirbase.org/cgi-bin/mature.pl?mature_acc=MIMAT0020628
mmu-miR-3105-5p	0	0	0	0	0	0	0	1	http://www.mirbase.org/cgi-bin/mature.pl?mature_acc=MIMAT0014941
mmu-miR-1187	0	0	0	0	0	0	0	1	http://www.mirbase.org/cgi-bin/mature.pl?mature_acc=MIMAT0005837
mmu-miR-465a-5p	0	0	0	0	0	0	0	1	http://www.mirbase.org/cgi-bin/mature.pl?mature_acc=MIMAT0002106
mmu-miR-682	0	0	0	0	0	0	0	1	http://www.mirbase.org/cgi-bin/mature.pl?mature_acc=MIMAT0003459
mmu-miR-3088-5p	0	0	0	0	0	0	0	1	http://www.mirbase.org/cgi-bin/mature.pl?mature_acc=MIMAT0014897
mmu-miR-7060-3p	0	0	0	0	0	0	0	1	http://www.mirbase.org/cgi-bin/mature.pl?mature_acc=MIMAT0028025
mmu-miR-6978-5p	0	0	0	0	0	0	0	1	http://www.mirbase.org/cgi-bin/mature.pl?mature_acc=MIMAT0027858
mmu-miR-6930-5p	0	0	0	0	0	0	0	1	http://www.mirbase.org/cgi-bin/mature.pl?mature_acc=MIMAT0027760
mmu-miR-12195-3p	0	0	0	0	0	0	0	1	http://www.mirbase.org/cgi-bin/mature.pl?mature_acc=MIMAT0049860
mmu-miR-7030-3p	0	0	0	0	0	0	0	1	http://www.mirbase.org/cgi-bin/mature.pl?mature_acc=MIMAT0027965
mmu-miR-6963-3p	0	0	0	0	0	0	0	1	http://www.mirbase.org/cgi-bin/mature.pl?mature_acc=MIMAT0027827
mmu-miR-7033-3p	0	0	0	0	0	0	0	1	http://www.mirbase.org/cgi-bin/mature.pl?mature_acc=MIMAT0027971
mmu-miR-192-3p	0	0	0	0	0	0	0	1	http://www.mirbase.org/cgi-bin/mature.pl?mature_acc=MIMAT0017012
mmu-miR-714	0	0	0	0	0	0	0	1	http://www.mirbase.org/cgi-bin/mature.pl?mature_acc=MIMAT0003505
mmu-miR-208b-3p	0	0	0	0	0	0	0	1	http://www.mirbase.org/cgi-bin/mature.pl?mature_acc=MIMAT0004939
mmu-miR-7242-5p	0	0	0	0	0	0	0	1	http://www.mirbase.org/cgi-bin/mature.pl?mature_acc=MIMAT0028452
mmu-miR-3074-2-3p	0	0	0	0	0	0	0	1	http://www.mirbase.org/cgi-bin/mature.pl?mature_acc=MIMAT0014946
mmu-miR-6973b-5p	0	0	0	0	0	0	0	1	http://www.mirbase.org/cgi-bin/mature.pl?mature_acc=MIMAT0027908
mmu-miR-6388	0	0	0	0	0	0	0	1	http://www.mirbase.org/cgi-bin/mature.pl?mature_acc=MIMAT0025135
mmu-miR-3108-5p	0	0	0	0	0	0	0	1	http://www.mirbase.org/cgi-bin/mature.pl?mature_acc=MIMAT0014947
mmu-miR-6403	0	0	0	0	0	0	0	1	http://www.mirbase.org/cgi-bin/mature.pl?mature_acc=MIMAT0025155
mmu-miR-6901-3p	0	0	0	0	0	0	0	1	http://www.mirbase.org/cgi-bin/mature.pl?mature_acc=MIMAT0027703
mmu-miR-6959-3p	0	0	0	0	0	0	0	1	http://www.mirbase.org/cgi-bin/mature.pl?mature_acc=MIMAT0027819
mmu-miR-7076-5p	0	0	0	0	0	0	0	1	http://www.mirbase.org/cgi-bin/mature.pl?mature_acc=MIMAT0028058
mmu-miR-206-5p	0	0	0	0	0	0	0	1	http://www.mirbase.org/cgi-bin/mature.pl?mature_acc=MIMAT0017004
mmu-miR-7040-5p	0	0	0	0	0	0	0	1	http://www.mirbase.org/cgi-bin/mature.pl?mature_acc=MIMAT0027984
mmu-miR-5107-5p	0	0	0	0	0	0	0	1	http://www.mirbase.org/cgi-bin/mature.pl?mature_acc=MIMAT0020615
mmu-miR-302a-3p	0	0	0	0	0	0	0	1	http://www.mirbase.org/cgi-bin/mature.pl?mature_acc=MIMAT0000380
mmu-miR-6967-5p	0	0	0	0	0	0	0	1	http://www.mirbase.org/cgi-bin/mature.pl?mature_acc=MIMAT0027836
mmu-miR-1a-1-5p	0	0	0	0	0	0	0	1	http://www.mirbase.org/cgi-bin/mature.pl?mature_acc=MIMAT0016979
mmu-miR-3071-5p	0	0	0	0	0	0	0	1	http://www.mirbase.org/cgi-bin/mature.pl?mature_acc=MIMAT0014850
mmu-miR-654-5p	0	0	0	0	0	0	0	1	http://www.mirbase.org/cgi-bin/mature.pl?mature_acc=MIMAT0004897
mmu-miR-6916-5p	0	0	0	0	0	0	0	1	http://www.mirbase.org/cgi-bin/mature.pl?mature_acc=MIMAT0027732
mmu-miR-7233-3p	0	0	0	0	0	0	0	1	http://www.mirbase.org/cgi-bin/mature.pl?mature_acc=MIMAT0028435
mmu-miR-8091	0	0	0	0	0	0	0	1	http://www.mirbase.org/cgi-bin/mature.pl?mature_acc=MIMAT0031392
mmu-miR-6342	0	0	0	0	0	0	0	1	http://www.mirbase.org/cgi-bin/mature.pl?mature_acc=MIMAT0025085
mmu-miR-6942-3p	0	0	0	0	0	0	0	1	http://www.mirbase.org/cgi-bin/mature.pl?mature_acc=MIMAT0027785
mmu-miR-5618-5p	0	0	0	0	0	0	0	1	http://www.mirbase.org/cgi-bin/mature.pl?mature_acc=MIMAT0022363
mmu-miR-3071-3p	0	0	0	0	0	0	0	1	http://www.mirbase.org/cgi-bin/mature.pl?mature_acc=MIMAT0014851
mmu-miR-7213-3p	0	0	0	0	0	0	0	1	http://www.mirbase.org/cgi-bin/mature.pl?mature_acc=MIMAT0028395
mmu-miR-6417	0	0	0	0	0	0	0	1	http://www.mirbase.org/cgi-bin/mature.pl?mature_acc=MIMAT0025172
mmu-miR-509-5p	0	0	0	0	0	0	0	1	http://www.mirbase.org/cgi-bin/mature.pl?mature_acc=MIMAT0004890
mmu-miR-8100	0	0	0	0	0	0	0	1	http://www.mirbase.org/cgi-bin/mature.pl?mature_acc=MIMAT0031403
mmu-miR-5710	0	0	0	0	0	0	0	1	http://www.mirbase.org/cgi-bin/mature.pl?mature_acc=MIMAT0022505
mmu-miR-5624-5p	0	0	0	0	0	0	0	1	http://www.mirbase.org/cgi-bin/mature.pl?mature_acc=MIMAT0022377
mmu-miR-6394	0	0	0	0	0	0	0	1	http://www.mirbase.org/cgi-bin/mature.pl?mature_acc=MIMAT0025144
mmu-miR-7011-5p	0	0	0	0	0	0	0	1	http://www.mirbase.org/cgi-bin/mature.pl?mature_acc=MIMAT0027926
mmu-miR-7002-3p	0	0	0	0	0	0	0	1	http://www.mirbase.org/cgi-bin/mature.pl?mature_acc=MIMAT0027907
mmu-miR-1900	0	0	0	0	0	0	0	1	http://www.mirbase.org/cgi-bin/mature.pl?mature_acc=MIMAT0007870
mmu-miR-466q	0	0	0	0	0	0	0	1	http://www.mirbase.org/cgi-bin/mature.pl?mature_acc=MIMAT0020631
mmu-miR-346-3p	0	0	0	0	0	0	0	1	http://www.mirbase.org/cgi-bin/mature.pl?mature_acc=MIMAT0017039
mmu-miR-8115	0	0	0	0	0	0	0	1	http://www.mirbase.org/cgi-bin/mature.pl?mature_acc=MIMAT0031421
mmu-miR-6899-5p	0	0	0	0	0	0	0	1	http://www.mirbase.org/cgi-bin/mature.pl?mature_acc=MIMAT0027698
mmu-miR-680	0	0	0	0	0	0	0	1	http://www.mirbase.org/cgi-bin/mature.pl?mature_acc=MIMAT0003457
mmu-miR-7007-5p	0	0	0	0	0	0	0	1	http://www.mirbase.org/cgi-bin/mature.pl?mature_acc=MIMAT0027918
mmu-miR-194-1-3p	0	0	0	0	0	0	0	1	http://www.mirbase.org/cgi-bin/mature.pl?mature_acc=MIMAT0016999
mmu-miR-7215-3p	0	0	0	0	0	0	0	1	http://www.mirbase.org/cgi-bin/mature.pl?mature_acc=MIMAT0028399
mmu-miR-705	0	0	0	0	0	0	0	1	http://www.mirbase.org/cgi-bin/mature.pl?mature_acc=MIMAT0003495
mmu-miR-5627-3p	0	0	0	0	0	0	0	1	http://www.mirbase.org/cgi-bin/mature.pl?mature_acc=MIMAT0022386
mmu-miR-7675-5p	0	0	0	0	0	0	0	1	http://www.mirbase.org/cgi-bin/mature.pl?mature_acc=MIMAT0029858
mmu-miR-1892	0	0	0	0	0	0	0	1	http://www.mirbase.org/cgi-bin/mature.pl?mature_acc=MIMAT0007871
mmu-miR-6377	0	0	0	0	0	0	0	1	http://www.mirbase.org/cgi-bin/mature.pl?mature_acc=MIMAT0025122
mmu-miR-7073-3p	0	0	0	0	0	0	0	1	http://www.mirbase.org/cgi-bin/mature.pl?mature_acc=MIMAT0028053
mmu-miR-7654-3p	0	0	0	0	0	0	0	1	http://www.mirbase.org/cgi-bin/mature.pl?mature_acc=MIMAT0029815
mmu-miR-1199-5p	0	0	0	0	0	0	0	1	http://www.mirbase.org/cgi-bin/mature.pl?mature_acc=MIMAT0005860
mmu-miR-6336	0	0	0	0	0	0	0	1	http://www.mirbase.org/cgi-bin/mature.pl?mature_acc=MIMAT0025079
mmu-miR-7239-3p	0	0	0	0	0	0	0	1	http://www.mirbase.org/cgi-bin/mature.pl?mature_acc=MIMAT0028447
mmu-miR-6960-3p	0	0	0	0	0	0	0	1	http://www.mirbase.org/cgi-bin/mature.pl?mature_acc=MIMAT0027821
mmu-miR-7214-5p	0	0	0	0	0	0	0	1	http://www.mirbase.org/cgi-bin/mature.pl?mature_acc=MIMAT0028396
mmu-miR-7231-3p	0	0	0	0	0	0	0	1	http://www.mirbase.org/cgi-bin/mature.pl?mature_acc=MIMAT0028431
mmu-miR-6343	0	0	0	0	0	0	0	1	http://www.mirbase.org/cgi-bin/mature.pl?mature_acc=MIMAT0025086
mmu-miR-3062-3p	0	0	0	0	0	0	0	1	http://www.mirbase.org/cgi-bin/mature.pl?mature_acc=MIMAT0014831
mmu-miR-219c-3p	0	0	0	0	0	0	0	1	http://www.mirbase.org/cgi-bin/mature.pl?mature_acc=MIMAT0029893
mmu-miR-6396	0	0	0	0	0	0	0	1	http://www.mirbase.org/cgi-bin/mature.pl?mature_acc=MIMAT0025147
mmu-miR-291b-3p	0	0	0	0	0	0	0	1	http://www.mirbase.org/cgi-bin/mature.pl?mature_acc=MIMAT0003190
mmu-miR-7652-5p	0	0	0	0	0	0	0	1	http://www.mirbase.org/cgi-bin/mature.pl?mature_acc=MIMAT0029810
mmu-miR-7091-5p	0	0	0	0	0	0	0	1	http://www.mirbase.org/cgi-bin/mature.pl?mature_acc=MIMAT0028088
mmu-miR-6416-5p	0	0	0	0	0	0	0	1	http://www.mirbase.org/cgi-bin/mature.pl?mature_acc=MIMAT0025170
mmu-miR-6392-3p	0	0	0	0	0	0	0	1	http://www.mirbase.org/cgi-bin/mature.pl?mature_acc=MIMAT0025142
mmu-miR-122b-5p	0	0	0	0	0	0	0	1	http://www.mirbase.org/cgi-bin/mature.pl?mature_acc=MIMAT0049852
mmu-miR-6413	0	0	0	0	0	0	0	1	http://www.mirbase.org/cgi-bin/mature.pl?mature_acc=MIMAT0025166
mmu-miR-6378	0	0	0	0	0	0	0	1	http://www.mirbase.org/cgi-bin/mature.pl?mature_acc=MIMAT0025124
mmu-miR-5619-5p	0	0	0	0	0	0	0	1	http://www.mirbase.org/cgi-bin/mature.pl?mature_acc=MIMAT0022365
mmu-miR-7649-3p	0	0	0	0	0	0	0	1	http://www.mirbase.org/cgi-bin/mature.pl?mature_acc=MIMAT0029801
mmu-miR-1954	0	0	0	0	0	0	0	1	http://www.mirbase.org/cgi-bin/mature.pl?mature_acc=MIMAT0009425
mmu-miR-6371	0	0	0	0	0	0	0	1	http://www.mirbase.org/cgi-bin/mature.pl?mature_acc=MIMAT0025115
mmu-miR-5623-3p	0	0	0	0	0	0	0	1	http://www.mirbase.org/cgi-bin/mature.pl?mature_acc=MIMAT0022374
mmu-miR-219b-3p	0	0	0	0	0	0	0	1	http://www.mirbase.org/cgi-bin/mature.pl?mature_acc=MIMAT0029807
mmu-miR-6401	0	0	0	0	0	0	0	1	http://www.mirbase.org/cgi-bin/mature.pl?mature_acc=MIMAT0025153
mmu-miR-873b	0	0	0	0	0	0	0	1	http://www.mirbase.org/cgi-bin/mature.pl?mature_acc=MIMAT0025177
mmu-miR-6908-5p	0	0	0	0	0	0	0	1	http://www.mirbase.org/cgi-bin/mature.pl?mature_acc=MIMAT0027716
mmu-miR-6944-5p	0	0	0	0	0	0	0	1	http://www.mirbase.org/cgi-bin/mature.pl?mature_acc=MIMAT0027788
mmu-miR-19b-2-5p	0	0	0	0	0	0	0	1	http://www.mirbase.org/cgi-bin/mature.pl?mature_acc=MIMAT0017010
mmu-miR-7032-5p	0	0	0	0	0	0	0	1	http://www.mirbase.org/cgi-bin/mature.pl?mature_acc=MIMAT0027968
mmu-miR-7115-3p	0	0	0	0	0	0	0	1	http://www.mirbase.org/cgi-bin/mature.pl?mature_acc=MIMAT0028128
mmu-miR-7679-3p	0	0	0	0	0	0	0	1	http://www.mirbase.org/cgi-bin/mature.pl?mature_acc=MIMAT0029873
mmu-miR-6905-3p	0	0	0	0	0	0	0	1	http://www.mirbase.org/cgi-bin/mature.pl?mature_acc=MIMAT0027711
mmu-miR-6968-5p	0	0	0	0	0	0	0	1	http://www.mirbase.org/cgi-bin/mature.pl?mature_acc=MIMAT0027838
mmu-miR-3073a-3p	0	0	0	0	0	0	0	1	http://www.mirbase.org/cgi-bin/mature.pl?mature_acc=MIMAT0014855
mmu-miR-6924-3p	0	0	0	0	0	0	0	1	http://www.mirbase.org/cgi-bin/mature.pl?mature_acc=MIMAT0027749
mmu-miR-7029-5p	0	0	0	0	0	0	0	1	http://www.mirbase.org/cgi-bin/mature.pl?mature_acc=MIMAT0027962
mmu-miR-7051-3p	0	0	0	0	0	0	0	1	http://www.mirbase.org/cgi-bin/mature.pl?mature_acc=MIMAT0028007
mmu-miR-3964	0	0	0	0	0	0	0	1	http://www.mirbase.org/cgi-bin/mature.pl?mature_acc=MIMAT0019344
mmu-miR-6351	0	0	0	0	0	0	0	1	http://www.mirbase.org/cgi-bin/mature.pl?mature_acc=MIMAT0025094
mmu-miR-7228-5p	0	0	0	0	0	0	0	1	http://www.mirbase.org/cgi-bin/mature.pl?mature_acc=MIMAT0028424
mmu-miR-142b	0	0	0	0	0	0	0	1	http://www.mirbase.org/cgi-bin/mature.pl?mature_acc=MIMAT0031402
mmu-miR-421-5p	0	0	0	0	0	0	0	1	http://www.mirbase.org/cgi-bin/mature.pl?mature_acc=MIMAT0017273
mmu-miR-7680-3p	0	0	0	0	0	0	0	1	http://www.mirbase.org/cgi-bin/mature.pl?mature_acc=MIMAT0029875
mmu-miR-7043-5p	0	0	0	0	0	0	0	1	http://www.mirbase.org/cgi-bin/mature.pl?mature_acc=MIMAT0027990
mmu-miR-5108	0	0	0	0	0	0	0	1	http://www.mirbase.org/cgi-bin/mature.pl?mature_acc=MIMAT0020616
mmu-miR-7086-3p	0	0	0	0	0	0	0	1	http://www.mirbase.org/cgi-bin/mature.pl?mature_acc=MIMAT0028079
mmu-miR-7215-5p	0	0	0	0	0	0	0	1	http://www.mirbase.org/cgi-bin/mature.pl?mature_acc=MIMAT0028398
mmu-miR-196b-3p	0	0	0	0	0	0	0	1	http://www.mirbase.org/cgi-bin/mature.pl?mature_acc=MIMAT0017170
mmu-miR-5135	0	0	0	0	0	0	0	1	http://www.mirbase.org/cgi-bin/mature.pl?mature_acc=MIMAT0020646
mmu-miR-7006-5p	0	0	0	0	0	0	0	1	http://www.mirbase.org/cgi-bin/mature.pl?mature_acc=MIMAT0027916
mmu-miR-742-3p	0	0	0	0	0	0	0	1	http://www.mirbase.org/cgi-bin/mature.pl?mature_acc=MIMAT0004237
mmu-miR-302b-3p	0	0	0	0	0	0	0	1	http://www.mirbase.org/cgi-bin/mature.pl?mature_acc=MIMAT0003374
mmu-miR-653-3p	0	0	0	0	0	0	0	1	http://www.mirbase.org/cgi-bin/mature.pl?mature_acc=MIMAT0017284
mmu-miR-6715-3p	0	0	0	0	0	0	0	1	http://www.mirbase.org/cgi-bin/mature.pl?mature_acc=MIMAT0029877
mmu-miR-7243-3p	0	0	0	0	0	0	0	1	http://www.mirbase.org/cgi-bin/mature.pl?mature_acc=MIMAT0029911
mmu-miR-7082-3p	0	0	0	0	0	0	0	1	http://www.mirbase.org/cgi-bin/mature.pl?mature_acc=MIMAT0028071
mmu-miR-669d-3p	0	0	0	0	0	0	0	1	http://www.mirbase.org/cgi-bin/mature.pl?mature_acc=MIMAT0017324
mmu-miR-7059-3p	0	0	0	0	0	0	0	1	http://www.mirbase.org/cgi-bin/mature.pl?mature_acc=MIMAT0028023
mmu-miR-452-3p	0	0	0	0	0	0	0	1	http://www.mirbase.org/cgi-bin/mature.pl?mature_acc=MIMAT0017194
mmu-miR-707	0	0	0	0	0	0	0	1	http://www.mirbase.org/cgi-bin/mature.pl?mature_acc=MIMAT0003497
mmu-miR-7686-3p	0	0	0	0	0	0	0	1	http://www.mirbase.org/cgi-bin/mature.pl?mature_acc=MIMAT0029899
mmu-miR-196a-1-3p	0	0	0	0	0	0	0	1	http://www.mirbase.org/cgi-bin/mature.pl?mature_acc=MIMAT0017013
mmu-miR-7053-5p	0	0	0	0	0	0	0	1	http://www.mirbase.org/cgi-bin/mature.pl?mature_acc=MIMAT0028010
mmu-miR-7678-5p	0	0	0	0	0	0	0	1	http://www.mirbase.org/cgi-bin/mature.pl?mature_acc=MIMAT0029870
mmu-miR-6973a-3p	0	0	0	0	0	0	0	1	http://www.mirbase.org/cgi-bin/mature.pl?mature_acc=MIMAT0027849
mmu-miR-7243-5p	0	0	0	0	0	0	0	1	http://www.mirbase.org/cgi-bin/mature.pl?mature_acc=MIMAT0029910
mmu-miR-208a-5p	0	0	0	0	0	0	0	1	http://www.mirbase.org/cgi-bin/mature.pl?mature_acc=MIMAT0017014
mmu-miR-6993-3p	0	0	0	0	0	0	0	1	http://www.mirbase.org/cgi-bin/mature.pl?mature_acc=MIMAT0027889
mmu-miR-6360	0	0	0	0	0	0	0	1	http://www.mirbase.org/cgi-bin/mature.pl?mature_acc=MIMAT0025103
mmu-miR-882	0	0	0	0	0	0	0	1	http://www.mirbase.org/cgi-bin/mature.pl?mature_acc=MIMAT0004847
mmu-miR-7025-5p	0	0	0	0	0	0	0	1	http://www.mirbase.org/cgi-bin/mature.pl?mature_acc=MIMAT0027954
mmu-miR-122b-3p	0	0	0	0	0	0	0	1	http://www.mirbase.org/cgi-bin/mature.pl?mature_acc=MIMAT0049853
mmu-miR-696	0	0	0	0	0	0	0	1	http://www.mirbase.org/cgi-bin/mature.pl?mature_acc=MIMAT0003483
mmu-miR-20a-3p	0	0	0	0	0	0	0	1	http://www.mirbase.org/cgi-bin/mature.pl?mature_acc=MIMAT0004627
mmu-miR-3966	0	0	0	0	0	0	0	1	http://www.mirbase.org/cgi-bin/mature.pl?mature_acc=MIMAT0019350
mmu-miR-1a-2-5p	0	0	0	0	0	0	0	1	http://www.mirbase.org/cgi-bin/mature.pl?mature_acc=MIMAT0017047
mmu-miR-8096	0	0	0	0	0	0	0	1	http://www.mirbase.org/cgi-bin/mature.pl?mature_acc=MIMAT0031398
mmu-miR-7042-3p	0	0	0	0	0	0	0	1	http://www.mirbase.org/cgi-bin/mature.pl?mature_acc=MIMAT0027989
mmu-miR-669m-3p	0	0	0	0	0	0	0	1	http://www.mirbase.org/cgi-bin/mature.pl?mature_acc=MIMAT0009419
mmu-miR-3472	0	0	0	0	0	0	0	1	http://www.mirbase.org/cgi-bin/mature.pl?mature_acc=MIMAT0015643
mmu-miR-7237-5p	0	0	0	0	0	0	0	1	http://www.mirbase.org/cgi-bin/mature.pl?mature_acc=MIMAT0028442
mmu-miR-6991-3p	0	0	0	0	0	0	0	1	http://www.mirbase.org/cgi-bin/mature.pl?mature_acc=MIMAT0027885
mmu-miR-367-3p	0	0	0	0	0	0	0	1	http://www.mirbase.org/cgi-bin/mature.pl?mature_acc=MIMAT0003181
mmu-miR-7657-5p	0	0	0	0	0	0	0	1	http://www.mirbase.org/cgi-bin/mature.pl?mature_acc=MIMAT0029820
mmu-miR-7024-5p	0	0	0	0	0	0	0	1	http://www.mirbase.org/cgi-bin/mature.pl?mature_acc=MIMAT0027952
mmu-miR-6981-3p	0	0	0	0	0	0	0	1	http://www.mirbase.org/cgi-bin/mature.pl?mature_acc=MIMAT0027865
mmu-miR-8119	0	0	0	0	0	0	0	1	http://www.mirbase.org/cgi-bin/mature.pl?mature_acc=MIMAT0031425
mmu-miR-1897-5p	0	0	0	0	0	0	0	1	http://www.mirbase.org/cgi-bin/mature.pl?mature_acc=MIMAT0007864
mmu-miR-7076-3p	0	0	0	0	0	0	0	1	http://www.mirbase.org/cgi-bin/mature.pl?mature_acc=MIMAT0028059
mmu-miR-684	0	0	0	0	0	0	0	1	http://www.mirbase.org/cgi-bin/mature.pl?mature_acc=MIMAT0003462
mmu-miR-6957-3p	0	0	0	0	0	0	0	1	http://www.mirbase.org/cgi-bin/mature.pl?mature_acc=MIMAT0027815
mmu-miR-5622-5p	0	0	0	0	0	0	0	1	http://www.mirbase.org/cgi-bin/mature.pl?mature_acc=MIMAT0022371
mmu-miR-7578	0	0	0	0	0	0	0	1	http://www.mirbase.org/cgi-bin/mature.pl?mature_acc=MIMAT0029578
mmu-miR-19a-5p	0	0	0	0	0	0	0	1	http://www.mirbase.org/cgi-bin/mature.pl?mature_acc=MIMAT0004660
mmu-miR-6546-3p	0	0	0	0	0	0	0	1	http://www.mirbase.org/cgi-bin/mature.pl?mature_acc=MIMAT0029793
mmu-miR-5621-5p	0	0	0	0	0	0	0	1	http://www.mirbase.org/cgi-bin/mature.pl?mature_acc=MIMAT0022369
mmu-miR-1896	0	0	0	0	0	0	0	1	http://www.mirbase.org/cgi-bin/mature.pl?mature_acc=MIMAT0007873
mmu-miR-302a-5p	0	0	0	0	0	0	0	1	http://www.mirbase.org/cgi-bin/mature.pl?mature_acc=MIMAT0004579
mmu-miR-7027-5p	0	0	0	0	0	0	0	1	http://www.mirbase.org/cgi-bin/mature.pl?mature_acc=MIMAT0027958
mmu-miR-1982-5p	0	0	0	0	0	0	0	1	http://www.mirbase.org/cgi-bin/mature.pl?mature_acc=MIMAT0009459
mmu-miR-302d-5p	0	0	0	0	0	0	0	1	http://www.mirbase.org/cgi-bin/mature.pl?mature_acc=MIMAT0017225
mmu-miR-6359	0	0	0	0	0	0	0	1	http://www.mirbase.org/cgi-bin/mature.pl?mature_acc=MIMAT0025102
mmu-miR-6365	0	0	0	0	0	0	0	1	http://www.mirbase.org/cgi-bin/mature.pl?mature_acc=MIMAT0025109
mmu-miR-6367	0	0	0	0	0	0	0	1	http://www.mirbase.org/cgi-bin/mature.pl?mature_acc=MIMAT0025111
mmu-miR-5624-3p	0	0	0	0	0	0	0	1	http://www.mirbase.org/cgi-bin/mature.pl?mature_acc=MIMAT0022378
mmu-miR-8090	0	0	0	0	0	0	0	1	http://www.mirbase.org/cgi-bin/mature.pl?mature_acc=MIMAT0031391
mmu-miR-7646-3p	0	0	0	0	0	0	0	1	http://www.mirbase.org/cgi-bin/mature.pl?mature_acc=MIMAT0029795
mmu-miR-7077-5p	0	0	0	0	0	0	0	1	http://www.mirbase.org/cgi-bin/mature.pl?mature_acc=MIMAT0028060
mmu-miR-6954-5p	0	0	0	0	0	0	0	1	http://www.mirbase.org/cgi-bin/mature.pl?mature_acc=MIMAT0027808
mmu-miR-6363	0	0	0	0	0	0	0	1	http://www.mirbase.org/cgi-bin/mature.pl?mature_acc=MIMAT0025107
mmu-miR-147-5p	0	0	0	0	0	0	0	1	http://www.mirbase.org/cgi-bin/mature.pl?mature_acc=MIMAT0017269
mmu-miR-1894-3p	0	0	0	0	0	0	0	1	http://www.mirbase.org/cgi-bin/mature.pl?mature_acc=MIMAT0007878
mmu-miR-875-3p	0	0	0	0	0	0	0	1	http://www.mirbase.org/cgi-bin/mature.pl?mature_acc=MIMAT0004938
mmu-miR-7221-3p	0	0	0	0	0	0	0	1	http://www.mirbase.org/cgi-bin/mature.pl?mature_acc=MIMAT0028411
mmu-miR-6941-5p	0	0	0	0	0	0	0	1	http://www.mirbase.org/cgi-bin/mature.pl?mature_acc=MIMAT0027782
mmu-miR-7674-5p	0	0	0	0	0	0	0	1	http://www.mirbase.org/cgi-bin/mature.pl?mature_acc=MIMAT0029856
mmu-miR-509-3p	0	0	0	0	0	0	0	1	http://www.mirbase.org/cgi-bin/mature.pl?mature_acc=MIMAT0004891
mmu-miR-687	0	0	0	0	0	0	0	1	http://www.mirbase.org/cgi-bin/mature.pl?mature_acc=MIMAT0003466
mmu-miR-7022-3p	0	0	0	0	0	0	0	1	http://www.mirbase.org/cgi-bin/mature.pl?mature_acc=MIMAT0027949
mmu-miR-6418-5p	0	0	0	0	0	0	0	1	http://www.mirbase.org/cgi-bin/mature.pl?mature_acc=MIMAT0025173
mmu-miR-466k	0	0	0	0	0	0	0	1	http://www.mirbase.org/cgi-bin/mature.pl?mature_acc=MIMAT0005845
mmu-miR-5620-3p	0	0	0	0	0	0	0	1	http://www.mirbase.org/cgi-bin/mature.pl?mature_acc=MIMAT0022368
mmu-miR-7661-5p	0	0	0	0	0	0	0	1	http://www.mirbase.org/cgi-bin/mature.pl?mature_acc=MIMAT0029828
mmu-miR-7074-5p	0	0	0	0	0	0	0	1	http://www.mirbase.org/cgi-bin/mature.pl?mature_acc=MIMAT0028054
mmu-miR-669d-2-3p	0	0	0	0	0	0	0	1	http://www.mirbase.org/cgi-bin/mature.pl?mature_acc=MIMAT0014884
mmu-miR-6383	0	0	0	0	0	0	0	1	http://www.mirbase.org/cgi-bin/mature.pl?mature_acc=MIMAT0025129
mmu-miR-466d-5p	0	0	0	0	0	0	0	1	http://www.mirbase.org/cgi-bin/mature.pl?mature_acc=MIMAT0004930
mmu-miR-7119-3p	0	0	0	0	0	0	0	1	http://www.mirbase.org/cgi-bin/mature.pl?mature_acc=MIMAT0028136
mmu-miR-7070-5p	0	0	0	0	0	0	0	1	http://www.mirbase.org/cgi-bin/mature.pl?mature_acc=MIMAT0028046
mmu-miR-293-3p	0	0	0	0	0	0	0	1	http://www.mirbase.org/cgi-bin/mature.pl?mature_acc=MIMAT0000371
mmu-miR-6408	0	0	0	0	0	0	0	1	http://www.mirbase.org/cgi-bin/mature.pl?mature_acc=MIMAT0025161
mmu-miR-7210-3p	0	0	0	0	0	0	0	1	http://www.mirbase.org/cgi-bin/mature.pl?mature_acc=MIMAT0028389
mmu-miR-5619-3p	0	0	0	0	0	0	0	1	http://www.mirbase.org/cgi-bin/mature.pl?mature_acc=MIMAT0022366
mmu-miR-7067-5p	0	0	0	0	0	0	0	1	http://www.mirbase.org/cgi-bin/mature.pl?mature_acc=MIMAT0028038
mmu-miR-697	0	0	0	0	0	0	0	1	http://www.mirbase.org/cgi-bin/mature.pl?mature_acc=MIMAT0003487
mmu-miR-5124a	0	0	0	0	0	0	0	1	http://www.mirbase.org/cgi-bin/mature.pl?mature_acc=MIMAT0020634
mmu-miR-669j	0	0	0	0	0	0	0	1	http://www.mirbase.org/cgi-bin/mature.pl?mature_acc=MIMAT0005838
mmu-miR-7236-5p	0	0	0	0	0	0	0	1	http://www.mirbase.org/cgi-bin/mature.pl?mature_acc=MIMAT0028440
mmu-miR-7082-5p	0	0	0	0	0	0	0	1	http://www.mirbase.org/cgi-bin/mature.pl?mature_acc=MIMAT0028070
mmu-miR-883a-5p	0	0	0	0	0	0	0	1	http://www.mirbase.org/cgi-bin/mature.pl?mature_acc=MIMAT0004848
mmu-miR-7234-5p	0	0	0	0	0	0	0	1	http://www.mirbase.org/cgi-bin/mature.pl?mature_acc=MIMAT0028436
mmu-miR-7060-5p	0	0	0	0	0	0	0	1	http://www.mirbase.org/cgi-bin/mature.pl?mature_acc=MIMAT0028024
mmu-miR-8117	0	0	0	0	0	0	0	1	http://www.mirbase.org/cgi-bin/mature.pl?mature_acc=MIMAT0031423
mmu-miR-1912-5p	0	0	0	0	0	0	0	1	http://www.mirbase.org/cgi-bin/mature.pl?mature_acc=MIMAT0014957
mmu-miR-12203-3p	0	0	0	0	0	0	0	1	http://www.mirbase.org/cgi-bin/mature.pl?mature_acc=MIMAT0049874
mmu-miR-290b-5p	0	0	0	0	0	0	0	1	http://www.mirbase.org/cgi-bin/mature.pl?mature_acc=MIMAT0029900
mmu-miR-449a-3p	0	0	0	0	0	0	0	1	http://www.mirbase.org/cgi-bin/mature.pl?mature_acc=MIMAT0017180
mmu-miR-8093	0	0	0	0	0	0	0	1	http://www.mirbase.org/cgi-bin/mature.pl?mature_acc=MIMAT0031394
mmu-miR-465d-3p	0	0	0	0	0	0	0	1	http://www.mirbase.org/cgi-bin/mature.pl?mature_acc=MIMAT0029881
mmu-miR-12204-5p	0	0	0	0	0	0	0	1	http://www.mirbase.org/cgi-bin/mature.pl?mature_acc=MIMAT0049875
mmu-miR-467e-3p	0	0	0	0	0	0	0	1	http://www.mirbase.org/cgi-bin/mature.pl?mature_acc=MIMAT0005294
mmu-miR-6914-5p	0	0	0	0	0	0	0	1	http://www.mirbase.org/cgi-bin/mature.pl?mature_acc=MIMAT0027728
mmu-miR-6923-3p	0	0	0	0	0	0	0	1	http://www.mirbase.org/cgi-bin/mature.pl?mature_acc=MIMAT0027747
mmu-miR-7088-3p	0	0	0	0	0	0	0	1	http://www.mirbase.org/cgi-bin/mature.pl?mature_acc=MIMAT0028083
mmu-miR-6335	0	0	0	0	0	0	0	1	http://www.mirbase.org/cgi-bin/mature.pl?mature_acc=MIMAT0025077
mmu-miR-8097	0	0	0	0	0	0	0	1	http://www.mirbase.org/cgi-bin/mature.pl?mature_acc=MIMAT0031399
mmu-miR-6973a-5p	0	0	0	0	0	0	0	1	http://www.mirbase.org/cgi-bin/mature.pl?mature_acc=MIMAT0027848
mmu-miR-7007-3p	0	0	0	0	0	0	0	1	http://www.mirbase.org/cgi-bin/mature.pl?mature_acc=MIMAT0027919
mmu-miR-374b-3p	0	0	0	0	0	0	0	1	http://www.mirbase.org/cgi-bin/mature.pl?mature_acc=MIMAT0003728
mmu-miR-7689-5p	0	0	0	0	0	0	0	1	http://www.mirbase.org/cgi-bin/mature.pl?mature_acc=MIMAT0029908
mmu-miR-12179-5p	0	0	0	0	0	0	0	1	http://www.mirbase.org/cgi-bin/mature.pl?mature_acc=MIMAT0049824
mmu-miR-6379	0	0	0	0	0	0	0	1	http://www.mirbase.org/cgi-bin/mature.pl?mature_acc=MIMAT0025125
mmu-miR-7680-5p	0	0	0	0	0	0	0	1	http://www.mirbase.org/cgi-bin/mature.pl?mature_acc=MIMAT0029874
mmu-miR-6386	0	0	0	0	0	0	0	1	http://www.mirbase.org/cgi-bin/mature.pl?mature_acc=MIMAT0025133
mmu-miR-6956-3p	0	0	0	0	0	0	0	1	http://www.mirbase.org/cgi-bin/mature.pl?mature_acc=MIMAT0027813
mmu-miR-741-5p	0	0	0	0	0	0	0	1	http://www.mirbase.org/cgi-bin/mature.pl?mature_acc=MIMAT0017262
mmu-miR-1192	0	0	0	0	0	0	0	1	http://www.mirbase.org/cgi-bin/mature.pl?mature_acc=MIMAT0005850
mmu-miR-5107-3p	0	0	0	0	0	0	0	1	http://www.mirbase.org/cgi-bin/mature.pl?mature_acc=MIMAT0022985
mmu-miR-590-5p	0	0	0	0	0	0	0	1	http://www.mirbase.org/cgi-bin/mature.pl?mature_acc=MIMAT0004895
mmu-miR-6972-3p	0	0	0	0	0	0	0	1	http://www.mirbase.org/cgi-bin/mature.pl?mature_acc=MIMAT0027847
mmu-miR-6372	0	0	0	0	0	0	0	1	http://www.mirbase.org/cgi-bin/mature.pl?mature_acc=MIMAT0025116
mmu-miR-3544-3p	0	0	0	0	0	0	0	1	http://www.mirbase.org/cgi-bin/mature.pl?mature_acc=MIMAT0022354
mmu-miR-6936-3p	0	0	0	0	0	0	0	1	http://www.mirbase.org/cgi-bin/mature.pl?mature_acc=MIMAT0027773
mmu-miR-7239-5p	0	0	0	0	0	0	0	1	http://www.mirbase.org/cgi-bin/mature.pl?mature_acc=MIMAT0028446
mmu-miR-6979-5p	0	0	0	0	0	0	0	1	http://www.mirbase.org/cgi-bin/mature.pl?mature_acc=MIMAT0027860
mmu-miR-6339	0	0	0	0	0	0	0	1	http://www.mirbase.org/cgi-bin/mature.pl?mature_acc=MIMAT0025082
mmu-miR-6931-5p	0	0	0	0	0	0	0	1	http://www.mirbase.org/cgi-bin/mature.pl?mature_acc=MIMAT0027762
mmu-miR-6364	0	0	0	0	0	0	0	1	http://www.mirbase.org/cgi-bin/mature.pl?mature_acc=MIMAT0025108
mmu-miR-669b-3p	0	0	0	0	0	0	0	1	http://www.mirbase.org/cgi-bin/mature.pl?mature_acc=MIMAT0017250
mmu-miR-489-5p	0	0	0	0	0	0	0	1	http://www.mirbase.org/cgi-bin/mature.pl?mature_acc=MIMAT0022704
mmu-miR-1901	0	0	0	0	0	0	0	1	http://www.mirbase.org/cgi-bin/mature.pl?mature_acc=MIMAT0007880
mmu-miR-7045-3p	0	0	0	0	0	0	0	1	http://www.mirbase.org/cgi-bin/mature.pl?mature_acc=MIMAT0027995
mmu-miR-1899	0	0	0	0	0	0	0	1	http://www.mirbase.org/cgi-bin/mature.pl?mature_acc=MIMAT0007869
mmu-miR-7662-5p	0	0	0	0	0	0	0	1	http://www.mirbase.org/cgi-bin/mature.pl?mature_acc=MIMAT0029830
mmu-miR-6376	0	0	0	0	0	0	0	1	http://www.mirbase.org/cgi-bin/mature.pl?mature_acc=MIMAT0025120
mmu-miR-3090-5p	0	0	0	0	0	0	0	1	http://www.mirbase.org/cgi-bin/mature.pl?mature_acc=MIMAT0014901
mmu-miR-703	0	0	0	0	0	0	0	1	http://www.mirbase.org/cgi-bin/mature.pl?mature_acc=MIMAT0003493
mmu-miR-7118-5p	0	0	0	0	0	0	0	1	http://www.mirbase.org/cgi-bin/mature.pl?mature_acc=MIMAT0028133
mmu-miR-1968-3p	0	0	0	0	0	0	0	1	http://www.mirbase.org/cgi-bin/mature.pl?mature_acc=MIMAT0017350
mmu-miR-7041-3p	0	0	0	0	0	0	0	1	http://www.mirbase.org/cgi-bin/mature.pl?mature_acc=MIMAT0027987
mmu-miR-7225-5p	0	0	0	0	0	0	0	1	http://www.mirbase.org/cgi-bin/mature.pl?mature_acc=MIMAT0028418
mmu-miR-452-5p	0	0	0	0	0	0	0	1	http://www.mirbase.org/cgi-bin/mature.pl?mature_acc=MIMAT0001637
mmu-miR-6998-5p	0	0	0	0	0	0	0	1	http://www.mirbase.org/cgi-bin/mature.pl?mature_acc=MIMAT0027898
mmu-miR-7674-3p	0	0	0	0	0	0	0	1	http://www.mirbase.org/cgi-bin/mature.pl?mature_acc=MIMAT0029857
mmu-miR-133b-5p	0	0	0	0	0	0	0	1	http://www.mirbase.org/cgi-bin/mature.pl?mature_acc=MIMAT0017083
mmu-miR-742-5p	0	0	0	0	0	0	0	1	http://www.mirbase.org/cgi-bin/mature.pl?mature_acc=MIMAT0004838
mmu-miR-6358	0	0	0	0	0	0	0	1	http://www.mirbase.org/cgi-bin/mature.pl?mature_acc=MIMAT0025101
mmu-miR-429-5p	0	0	0	0	0	0	0	1	http://www.mirbase.org/cgi-bin/mature.pl?mature_acc=MIMAT0017178
mmu-miR-7222-3p	0	0	0	0	0	0	0	1	http://www.mirbase.org/cgi-bin/mature.pl?mature_acc=MIMAT0028413
mmu-miR-3065-3p	0	0	0	0	0	0	0	1	http://www.mirbase.org/cgi-bin/mature.pl?mature_acc=MIMAT0014837
mmu-miR-5046	0	0	0	0	0	0	0	1	http://www.mirbase.org/cgi-bin/mature.pl?mature_acc=MIMAT0020540
mmu-miR-7065-3p	0	0	0	0	0	0	0	1	http://www.mirbase.org/cgi-bin/mature.pl?mature_acc=MIMAT0028035
mmu-miR-7232-3p	0	0	0	0	0	0	0	1	http://www.mirbase.org/cgi-bin/mature.pl?mature_acc=MIMAT0028433
mmu-miR-7214-3p	0	0	0	0	0	0	0	1	http://www.mirbase.org/cgi-bin/mature.pl?mature_acc=MIMAT0028397
mmu-miR-463-5p	0	0	0	0	0	0	0	1	http://www.mirbase.org/cgi-bin/mature.pl?mature_acc=MIMAT0002104
mmu-miR-7086-5p	0	0	0	0	0	0	0	1	http://www.mirbase.org/cgi-bin/mature.pl?mature_acc=MIMAT0028078
mmu-miR-6419	0	0	0	0	0	0	0	1	http://www.mirbase.org/cgi-bin/mature.pl?mature_acc=MIMAT0025175
mmu-miR-762	0	0	0	0	0	0	0	1	http://www.mirbase.org/cgi-bin/mature.pl?mature_acc=MIMAT0003892
mmu-miR-701-3p	0	0	0	0	0	0	0	1	http://www.mirbase.org/cgi-bin/mature.pl?mature_acc=MIMAT0017257
mmu-miR-5130	0	0	0	0	0	0	0	1	http://www.mirbase.org/cgi-bin/mature.pl?mature_acc=MIMAT0020641
mmu-miR-7673-5p	0	0	0	0	0	0	0	1	http://www.mirbase.org/cgi-bin/mature.pl?mature_acc=MIMAT0029852
mmu-miR-1197-5p	0	0	0	0	0	0	0	1	http://www.mirbase.org/cgi-bin/mature.pl?mature_acc=MIMAT0017331
mmu-miR-7686-5p	0	0	0	0	0	0	0	1	http://www.mirbase.org/cgi-bin/mature.pl?mature_acc=MIMAT0029898
mmu-miR-3971	0	0	0	0	0	0	0	1	http://www.mirbase.org/cgi-bin/mature.pl?mature_acc=MIMAT0019356
mmu-miR-3101-5p	0	0	0	0	0	0	0	1	http://www.mirbase.org/cgi-bin/mature.pl?mature_acc=MIMAT0014921
mmu-miR-590-3p	0	0	0	0	0	0	0	1	http://www.mirbase.org/cgi-bin/mature.pl?mature_acc=MIMAT0004896
mmu-miR-20b-3p	0	0	0	0	0	0	0	1	http://www.mirbase.org/cgi-bin/mature.pl?mature_acc=MIMAT0004788
mmu-miR-6406	0	0	0	0	0	0	0	1	http://www.mirbase.org/cgi-bin/mature.pl?mature_acc=MIMAT0025159
mmu-miR-293-5p	0	0	0	0	0	0	0	1	http://www.mirbase.org/cgi-bin/mature.pl?mature_acc=MIMAT0004573
mmu-miR-6909-3p	0	0	0	0	0	0	0	1	http://www.mirbase.org/cgi-bin/mature.pl?mature_acc=MIMAT0027719
mmu-miR-7681-3p	0	0	0	0	0	0	0	1	http://www.mirbase.org/cgi-bin/mature.pl?mature_acc=MIMAT0029883
mmu-miR-7018-5p	0	0	0	0	0	0	0	1	http://www.mirbase.org/cgi-bin/mature.pl?mature_acc=MIMAT0027940
mmu-miR-6978-3p	0	0	0	0	0	0	0	1	http://www.mirbase.org/cgi-bin/mature.pl?mature_acc=MIMAT0027859
mmu-miR-471-5p	0	0	0	0	0	0	0	1	http://www.mirbase.org/cgi-bin/mature.pl?mature_acc=MIMAT0002112
mmu-miR-6391	0	0	0	0	0	0	0	1	http://www.mirbase.org/cgi-bin/mature.pl?mature_acc=MIMAT0025140
mmu-miR-7660-5p	0	0	0	0	0	0	0	1	http://www.mirbase.org/cgi-bin/mature.pl?mature_acc=MIMAT0029826
mmu-miR-7035-3p	0	0	0	0	0	0	0	1	http://www.mirbase.org/cgi-bin/mature.pl?mature_acc=MIMAT0027975
mmu-miR-7116-3p	0	0	0	0	0	0	0	1	http://www.mirbase.org/cgi-bin/mature.pl?mature_acc=MIMAT0028130
mmu-miR-7052-5p	0	0	0	0	0	0	0	1	http://www.mirbase.org/cgi-bin/mature.pl?mature_acc=MIMAT0028008
mmu-miR-6407	0	0	0	0	0	0	0	1	http://www.mirbase.org/cgi-bin/mature.pl?mature_acc=MIMAT0025160
mmu-miR-1911-3p	0	0	0	0	0	0	0	1	http://www.mirbase.org/cgi-bin/mature.pl?mature_acc=MIMAT0048644
mmu-miR-9769-5p	0	0	0	0	0	0	0	1	http://www.mirbase.org/cgi-bin/mature.pl?mature_acc=MIMAT0036461
mmu-miR-302d-3p	0	0	0	0	0	0	0	1	http://www.mirbase.org/cgi-bin/mature.pl?mature_acc=MIMAT0003377
mmu-miR-706	0	0	0	0	0	0	0	1	http://www.mirbase.org/cgi-bin/mature.pl?mature_acc=MIMAT0003496
mmu-miR-7219-5p	0	0	0	0	0	0	0	1	http://www.mirbase.org/cgi-bin/mature.pl?mature_acc=MIMAT0028406
mmu-miR-12196-3p	0	0	0	0	0	0	0	1	http://www.mirbase.org/cgi-bin/mature.pl?mature_acc=MIMAT0049863
mmu-miR-7671-3p	0	0	0	0	0	0	0	1	http://www.mirbase.org/cgi-bin/mature.pl?mature_acc=MIMAT0029849
mmu-miR-294-3p	0	0	0	0	0	0	0	1	http://www.mirbase.org/cgi-bin/mature.pl?mature_acc=MIMAT0000372
mmu-miR-3060-5p	0	0	0	0	0	0	0	1	http://www.mirbase.org/cgi-bin/mature.pl?mature_acc=MIMAT0014826
mmu-miR-6957-5p	0	0	0	0	0	0	0	1	http://www.mirbase.org/cgi-bin/mature.pl?mature_acc=MIMAT0027814
mmu-miR-3112-3p	0	0	0	0	0	0	0	1	http://www.mirbase.org/cgi-bin/mature.pl?mature_acc=MIMAT0014956
mmu-miR-6541	0	0	0	0	0	0	0	1	http://www.mirbase.org/cgi-bin/mature.pl?mature_acc=MIMAT0025588
mmu-miR-7023-3p	0	0	0	0	0	0	0	1	http://www.mirbase.org/cgi-bin/mature.pl?mature_acc=MIMAT0027951
mmu-miR-7679-5p	0	0	0	0	0	0	0	1	http://www.mirbase.org/cgi-bin/mature.pl?mature_acc=MIMAT0029872
mmu-miR-7223-3p	0	0	0	0	0	0	0	1	http://www.mirbase.org/cgi-bin/mature.pl?mature_acc=MIMAT0028415
mmu-miR-1893	0	0	0	0	0	0	0	1	http://www.mirbase.org/cgi-bin/mature.pl?mature_acc=MIMAT0007879
mmu-miR-1970	0	0	0	0	0	0	0	1	http://www.mirbase.org/cgi-bin/mature.pl?mature_acc=MIMAT0009444
mmu-miR-691	0	0	0	0	0	0	0	1	http://www.mirbase.org/cgi-bin/mature.pl?mature_acc=MIMAT0003470
mmu-miR-182-3p	0	0	0	0	0	0	0	1	http://www.mirbase.org/cgi-bin/mature.pl?mature_acc=MIMAT0016995
mmu-miR-6370	0	0	0	0	0	0	0	1	http://www.mirbase.org/cgi-bin/mature.pl?mature_acc=MIMAT0025114
mmu-miR-290b-3p	0	0	0	0	0	0	0	1	http://www.mirbase.org/cgi-bin/mature.pl?mature_acc=MIMAT0029901
mmu-miR-101a-5p	0	0	0	0	0	0	0	1	http://www.mirbase.org/cgi-bin/mature.pl?mature_acc=MIMAT0004526
mmu-miR-12182-5p	0	0	0	0	0	0	0	1	http://www.mirbase.org/cgi-bin/mature.pl?mature_acc=MIMAT0049828
mmu-miR-6338	0	0	0	0	0	0	0	1	http://www.mirbase.org/cgi-bin/mature.pl?mature_acc=MIMAT0025081
mmu-miR-7210-5p	0	0	0	0	0	0	0	1	http://www.mirbase.org/cgi-bin/mature.pl?mature_acc=MIMAT0028388
mmu-miR-7050-5p	0	0	0	0	0	0	0	1	http://www.mirbase.org/cgi-bin/mature.pl?mature_acc=MIMAT0028004
mmu-miR-1190	0	0	0	0	0	0	0	1	http://www.mirbase.org/cgi-bin/mature.pl?mature_acc=MIMAT0005847
mmu-miR-344d-2-5p	0	0	0	0	0	0	0	1	http://www.mirbase.org/cgi-bin/mature.pl?mature_acc=MIMAT0014961
mmu-miR-7064-5p	0	0	0	0	0	0	0	1	http://www.mirbase.org/cgi-bin/mature.pl?mature_acc=MIMAT0028032
mmu-miR-7241-3p	0	0	0	0	0	0	0	1	http://www.mirbase.org/cgi-bin/mature.pl?mature_acc=MIMAT0028451
mmu-miR-297c-5p	0	0	0	0	0	0	0	1	http://www.mirbase.org/cgi-bin/mature.pl?mature_acc=MIMAT0004865
mmu-miR-669c-3p	0	0	0	0	0	0	0	1	http://www.mirbase.org/cgi-bin/mature.pl?mature_acc=MIMAT0017253
mmu-miR-6940-5p	0	0	0	0	0	0	0	1	http://www.mirbase.org/cgi-bin/mature.pl?mature_acc=MIMAT0027780
mmu-miR-3100-3p	0	0	0	0	0	0	0	1	http://www.mirbase.org/cgi-bin/mature.pl?mature_acc=MIMAT0014920
mmu-miR-3098-5p	0	0	0	0	0	0	0	1	http://www.mirbase.org/cgi-bin/mature.pl?mature_acc=MIMAT0014917
mmu-miR-1951	0	0	0	0	0	0	0	1	http://www.mirbase.org/cgi-bin/mature.pl?mature_acc=MIMAT0009422
mmu-miR-12191-5p	0	0	0	0	0	0	0	1	http://www.mirbase.org/cgi-bin/mature.pl?mature_acc=MIMAT0049850
mmu-miR-7677-5p	0	0	0	0	0	0	0	1	http://www.mirbase.org/cgi-bin/mature.pl?mature_acc=MIMAT0029868
mmu-miR-883b-5p	0	0	0	0	0	0	0	1	http://www.mirbase.org/cgi-bin/mature.pl?mature_acc=MIMAT0004850
mmu-miR-6929-5p	0	0	0	0	0	0	0	1	http://www.mirbase.org/cgi-bin/mature.pl?mature_acc=MIMAT0027758
mmu-miR-1952	0	0	0	0	0	0	0	1	http://www.mirbase.org/cgi-bin/mature.pl?mature_acc=MIMAT0009423
mmu-miR-6923-5p	0	0	0	0	0	0	0	1	http://www.mirbase.org/cgi-bin/mature.pl?mature_acc=MIMAT0027746
mmu-miR-3620-3p	0	0	0	0	0	0	0	1	http://www.mirbase.org/cgi-bin/mature.pl?mature_acc=MIMAT0029879
mmu-miR-3069-5p	0	0	0	0	0	0	0	1	http://www.mirbase.org/cgi-bin/mature.pl?mature_acc=MIMAT0014844
mmu-miR-496b	0	0	0	0	0	0	0	1	http://www.mirbase.org/cgi-bin/mature.pl?mature_acc=MIMAT0025158
mmu-miR-7663-5p	0	0	0	0	0	0	0	1	http://www.mirbase.org/cgi-bin/mature.pl?mature_acc=MIMAT0029832
mmu-miR-6974-3p	0	0	0	0	0	0	0	1	http://www.mirbase.org/cgi-bin/mature.pl?mature_acc=MIMAT0027851
mmu-miR-681	0	0	0	0	0	0	0	1	http://www.mirbase.org/cgi-bin/mature.pl?mature_acc=MIMAT0003458
mmu-miR-692	0	0	0	0	0	0	0	1	http://www.mirbase.org/cgi-bin/mature.pl?mature_acc=MIMAT0003471
mmu-miR-6898-3p	0	0	0	0	0	0	0	1	http://www.mirbase.org/cgi-bin/mature.pl?mature_acc=MIMAT0027697
mmu-miR-216c-5p	0	0	0	0	0	0	0	1	http://www.mirbase.org/cgi-bin/mature.pl?mature_acc=MIMAT0029888
mmu-miR-743b-5p	0	0	0	0	0	0	0	1	http://www.mirbase.org/cgi-bin/mature.pl?mature_acc=MIMAT0004839
mmu-miR-6969-3p	0	0	0	0	0	0	0	1	http://www.mirbase.org/cgi-bin/mature.pl?mature_acc=MIMAT0027841
mmu-miR-7655-3p	0	0	0	0	0	0	0	1	http://www.mirbase.org/cgi-bin/mature.pl?mature_acc=MIMAT0029817
mmu-miR-8102	0	0	0	0	0	0	0	1	http://www.mirbase.org/cgi-bin/mature.pl?mature_acc=MIMAT0031406
mmu-miR-6337	0	0	0	0	0	0	0	1	http://www.mirbase.org/cgi-bin/mature.pl?mature_acc=MIMAT0025080
mmu-miR-3077-5p	0	0	0	0	0	0	0	1	http://www.mirbase.org/cgi-bin/mature.pl?mature_acc=MIMAT0014862
mmu-miR-5110	0	0	0	0	0	0	0	1	http://www.mirbase.org/cgi-bin/mature.pl?mature_acc=MIMAT0020618
mmu-miR-291b-5p	0	0	0	0	0	0	0	1	http://www.mirbase.org/cgi-bin/mature.pl?mature_acc=MIMAT0003189
mmu-miR-6972-5p	0	0	0	0	0	0	0	1	http://www.mirbase.org/cgi-bin/mature.pl?mature_acc=MIMAT0027846
mmu-miR-7003-5p	0	0	0	0	0	0	0	1	http://www.mirbase.org/cgi-bin/mature.pl?mature_acc=MIMAT0027910
mmu-miR-3618-5p	0	0	0	0	0	0	0	1	http://www.mirbase.org/cgi-bin/mature.pl?mature_acc=MIMAT0035716
mmu-miR-6516-3p	0	0	0	0	0	0	0	1	http://www.mirbase.org/cgi-bin/mature.pl?mature_acc=MIMAT0027344
mmu-miR-7218-3p	0	0	0	0	0	0	0	1	http://www.mirbase.org/cgi-bin/mature.pl?mature_acc=MIMAT0028405
mmu-miR-3547-5p	0	0	0	0	0	0	0	1	http://www.mirbase.org/cgi-bin/mature.pl?mature_acc=MIMAT0027832
mmu-miR-466l-3p	0	0	0	0	0	0	0	1	http://www.mirbase.org/cgi-bin/mature.pl?mature_acc=MIMAT0005830
mmu-miR-6992-3p	0	0	0	0	0	0	0	1	http://www.mirbase.org/cgi-bin/mature.pl?mature_acc=MIMAT0027887
mmu-miR-6921-3p	0	0	0	0	0	0	0	1	http://www.mirbase.org/cgi-bin/mature.pl?mature_acc=MIMAT0027743
mmu-miR-103-1-5p	0	0	0	0	0	0	0	1	http://www.mirbase.org/cgi-bin/mature.pl?mature_acc=MIMAT0017024
mmu-miR-466n-5p	0	0	0	0	0	0	0	1	http://www.mirbase.org/cgi-bin/mature.pl?mature_acc=MIMAT0014893
mmu-miR-7683-3p	0	0	0	0	0	0	0	1	http://www.mirbase.org/cgi-bin/mature.pl?mature_acc=MIMAT0029887
mmu-miR-6416-3p	0	0	0	0	0	0	0	1	http://www.mirbase.org/cgi-bin/mature.pl?mature_acc=MIMAT0025171
mmu-miR-3110-5p	0	0	0	0	0	0	0	1	http://www.mirbase.org/cgi-bin/mature.pl?mature_acc=MIMAT0014951
mmu-miR-6934-3p	0	0	0	0	0	0	0	1	http://www.mirbase.org/cgi-bin/mature.pl?mature_acc=MIMAT0027769
mmu-miR-6992-5p	0	0	0	0	0	0	0	1	http://www.mirbase.org/cgi-bin/mature.pl?mature_acc=MIMAT0027886
mmu-miR-6415	0	0	0	0	0	0	0	1	http://www.mirbase.org/cgi-bin/mature.pl?mature_acc=MIMAT0025169
mmu-miR-367-5p	0	0	0	0	0	0	0	1	http://www.mirbase.org/cgi-bin/mature.pl?mature_acc=MIMAT0017214
mmu-miR-669h-3p	0	0	0	0	0	0	0	1	http://www.mirbase.org/cgi-bin/mature.pl?mature_acc=MIMAT0005842
mmu-miR-3080-3p	0	0	0	0	0	0	0	1	http://www.mirbase.org/cgi-bin/mature.pl?mature_acc=MIMAT0014869
mmu-miR-453	0	0	0	0	0	0	0	1	http://www.mirbase.org/cgi-bin/mature.pl?mature_acc=MIMAT0004870
mmu-miR-1930-3p	0	0	0	0	0	0	0	1	http://www.mirbase.org/cgi-bin/mature.pl?mature_acc=MIMAT0017340
mmu-miR-3092-5p	0	0	0	0	0	0	0	1	http://www.mirbase.org/cgi-bin/mature.pl?mature_acc=MIMAT0014905
mmu-miR-3473f	0	0	0	0	0	0	0	1	http://www.mirbase.org/cgi-bin/mature.pl?mature_acc=MIMAT0031390
mmu-miR-7014-3p	0	0	0	0	0	0	0	1	http://www.mirbase.org/cgi-bin/mature.pl?mature_acc=MIMAT0027933
mmu-miR-875-5p	0	0	0	0	0	0	0	1	http://www.mirbase.org/cgi-bin/mature.pl?mature_acc=MIMAT0004937
mmu-miR-7682-5p	0	0	0	0	0	0	0	1	http://www.mirbase.org/cgi-bin/mature.pl?mature_acc=MIMAT0029884
mmu-miR-12188-5p	0	0	0	0	0	0	0	1	http://www.mirbase.org/cgi-bin/mature.pl?mature_acc=MIMAT0049844
mmu-miR-7014-5p	0	0	0	0	0	0	0	1	http://www.mirbase.org/cgi-bin/mature.pl?mature_acc=MIMAT0027932
mmu-miR-465d-5p	0	0	0	0	0	0	0	1	http://www.mirbase.org/cgi-bin/mature.pl?mature_acc=MIMAT0029880
mmu-miR-133c	0	0	0	0	0	0	0	1	http://www.mirbase.org/cgi-bin/mature.pl?mature_acc=MIMAT0025078
mmu-miR-6398	0	0	0	0	0	0	0	1	http://www.mirbase.org/cgi-bin/mature.pl?mature_acc=MIMAT0025150
mmu-miR-6903-5p	0	0	0	0	0	0	0	1	http://www.mirbase.org/cgi-bin/mature.pl?mature_acc=MIMAT0027706
mmu-miR-6397	0	0	0	0	0	0	0	1	http://www.mirbase.org/cgi-bin/mature.pl?mature_acc=MIMAT0025149
mmu-miR-599	0	0	0	0	0	0	0	1	http://www.mirbase.org/cgi-bin/mature.pl?mature_acc=MIMAT0012772
mmu-miR-7238-3p	0	0	0	0	0	0	0	1	http://www.mirbase.org/cgi-bin/mature.pl?mature_acc=MIMAT0028445
mmu-miR-3092-3p	0	0	0	0	0	0	0	1	http://www.mirbase.org/cgi-bin/mature.pl?mature_acc=MIMAT0014906
mmu-miR-6902-5p	0	0	0	0	0	0	0	1	http://www.mirbase.org/cgi-bin/mature.pl?mature_acc=MIMAT0027704
mmu-miR-7092-3p	0	0	0	0	0	0	0	1	http://www.mirbase.org/cgi-bin/mature.pl?mature_acc=MIMAT0028091
mmu-miR-7020-3p	0	0	0	0	0	0	0	1	http://www.mirbase.org/cgi-bin/mature.pl?mature_acc=MIMAT0027945
mmu-miR-467g	0	0	0	0	0	0	0	1	http://www.mirbase.org/cgi-bin/mature.pl?mature_acc=MIMAT0005854
mmu-miR-6546-5p	0	0	0	0	0	0	0	1	http://www.mirbase.org/cgi-bin/mature.pl?mature_acc=MIMAT0029792
mmu-miR-693-3p	0	0	0	0	0	0	0	1	http://www.mirbase.org/cgi-bin/mature.pl?mature_acc=MIMAT0004189
mmu-miR-1907	0	0	0	0	0	0	0	1	http://www.mirbase.org/cgi-bin/mature.pl?mature_acc=MIMAT0007876
mmu-miR-5616-5p	0	0	0	0	0	0	0	1	http://www.mirbase.org/cgi-bin/mature.pl?mature_acc=MIMAT0022359
mmu-miR-6352	0	0	0	0	0	0	0	1	http://www.mirbase.org/cgi-bin/mature.pl?mature_acc=MIMAT0025095
mmu-miR-7078-3p	0	0	0	0	0	0	0	1	http://www.mirbase.org/cgi-bin/mature.pl?mature_acc=MIMAT0028063
mmu-miR-6384	0	0	0	0	0	0	0	1	http://www.mirbase.org/cgi-bin/mature.pl?mature_acc=MIMAT0025130
mmu-miR-466f-5p	0	0	0	0	0	0	0	1	http://www.mirbase.org/cgi-bin/mature.pl?mature_acc=MIMAT0004881
mmu-miR-712-3p	0	0	0	0	0	0	0	1	http://www.mirbase.org/cgi-bin/mature.pl?mature_acc=MIMAT0003743
mmu-miR-7228-3p	0	0	0	0	0	0	0	1	http://www.mirbase.org/cgi-bin/mature.pl?mature_acc=MIMAT0028425
mmu-miR-6356	0	0	0	0	0	0	0	1	http://www.mirbase.org/cgi-bin/mature.pl?mature_acc=MIMAT0025099
mmu-miR-6927-3p	0	0	0	0	0	0	0	1	http://www.mirbase.org/cgi-bin/mature.pl?mature_acc=MIMAT0027755
mmu-miR-302b-5p	0	0	0	0	0	0	0	1	http://www.mirbase.org/cgi-bin/mature.pl?mature_acc=MIMAT0003373
mmu-miR-6904-5p	0	0	0	0	0	0	0	1	http://www.mirbase.org/cgi-bin/mature.pl?mature_acc=MIMAT0027708
mmu-miR-6354	0	0	0	0	0	0	0	1	http://www.mirbase.org/cgi-bin/mature.pl?mature_acc=MIMAT0025097
mmu-miR-6985-5p	0	0	0	0	0	0	0	1	http://www.mirbase.org/cgi-bin/mature.pl?mature_acc=MIMAT0027872
mmu-miR-6402	0	0	0	0	0	0	0	1	http://www.mirbase.org/cgi-bin/mature.pl?mature_acc=MIMAT0025154
mmu-miR-7064-3p	0	0	0	0	0	0	0	1	http://www.mirbase.org/cgi-bin/mature.pl?mature_acc=MIMAT0028033
mmu-miR-12178-3p	0	0	0	0	0	0	0	1	http://www.mirbase.org/cgi-bin/mature.pl?mature_acc=MIMAT0049823
mmu-miR-7016-3p	0	0	0	0	0	0	0	1	http://www.mirbase.org/cgi-bin/mature.pl?mature_acc=MIMAT0027937
mmu-miR-6927-5p	0	0	0	0	0	0	0	1	http://www.mirbase.org/cgi-bin/mature.pl?mature_acc=MIMAT0027754
mmu-miR-6950-3p	0	0	0	0	0	0	0	1	http://www.mirbase.org/cgi-bin/mature.pl?mature_acc=MIMAT0027801
mmu-miR-290a-3p	0	0	0	0	0	0	0	1	http://www.mirbase.org/cgi-bin/mature.pl?mature_acc=MIMAT0004572
mmu-miR-326-5p	0	0	0	0	0	0	0	1	http://www.mirbase.org/cgi-bin/mature.pl?mature_acc=MIMAT0017027
mmu-miR-546	0	0	0	0	0	0	0	1	http://www.mirbase.org/cgi-bin/mature.pl?mature_acc=MIMAT0003166
mmu-miR-208a-3p	0	0	0	0	0	0	0	1	http://www.mirbase.org/cgi-bin/mature.pl?mature_acc=MIMAT0000520
mmu-miR-6958-5p	0	0	0	0	0	0	0	1	http://www.mirbase.org/cgi-bin/mature.pl?mature_acc=MIMAT0027816
mmu-miR-1903	0	0	0	0	0	0	0	1	http://www.mirbase.org/cgi-bin/mature.pl?mature_acc=MIMAT0007868
mmu-miR-7028-5p	0	0	0	0	0	0	0	1	http://www.mirbase.org/cgi-bin/mature.pl?mature_acc=MIMAT0027960
mmu-miR-200c-5p	0	0	0	0	0	0	0	1	http://www.mirbase.org/cgi-bin/mature.pl?mature_acc=MIMAT0004663
mmu-miR-6983-3p	0	0	0	0	0	0	0	1	http://www.mirbase.org/cgi-bin/mature.pl?mature_acc=MIMAT0027869
mmu-miR-7058-5p	0	0	0	0	0	0	0	1	http://www.mirbase.org/cgi-bin/mature.pl?mature_acc=MIMAT0028020
mmu-miR-7051-5p	0	0	0	0	0	0	0	1	http://www.mirbase.org/cgi-bin/mature.pl?mature_acc=MIMAT0028006
mmu-miR-6939-5p	0	0	0	0	0	0	0	1	http://www.mirbase.org/cgi-bin/mature.pl?mature_acc=MIMAT0027778
mmu-miR-497a-3p	0	0	0	0	0	0	0	1	http://www.mirbase.org/cgi-bin/mature.pl?mature_acc=MIMAT0017247
mmu-miR-5112	0	0	0	0	0	0	0	1	http://www.mirbase.org/cgi-bin/mature.pl?mature_acc=MIMAT0020620
mmu-miR-3079-3p	0	0	0	0	0	0	0	1	http://www.mirbase.org/cgi-bin/mature.pl?mature_acc=MIMAT0014867
mmu-miR-3620-5p	0	0	0	0	0	0	0	1	http://www.mirbase.org/cgi-bin/mature.pl?mature_acc=MIMAT0029878
mmu-miR-3961	0	0	0	0	0	0	0	1	http://www.mirbase.org/cgi-bin/mature.pl?mature_acc=MIMAT0019338
mmu-miR-669a-3-3p	0	0	0	0	0	0	0	1	http://www.mirbase.org/cgi-bin/mature.pl?mature_acc=MIMAT0017251
mmu-miR-7094-3p	0	0	0	0	0	0	0	1	http://www.mirbase.org/cgi-bin/mature.pl?mature_acc=MIMAT0028095
mmu-miR-1963	0	0	0	0	0	0	0	1	http://www.mirbase.org/cgi-bin/mature.pl?mature_acc=MIMAT0009436
mmu-miR-6983-5p	0	0	0	0	0	0	0	1	http://www.mirbase.org/cgi-bin/mature.pl?mature_acc=MIMAT0027868
mmu-miR-344i	0	0	0	0	0	0	0	1	http://www.mirbase.org/cgi-bin/mature.pl?mature_acc=MIMAT0022503
mmu-miR-1971	0	0	0	0	0	0	0	1	http://www.mirbase.org/cgi-bin/mature.pl?mature_acc=MIMAT0009446
mmu-miR-6374	0	0	0	0	0	0	0	1	http://www.mirbase.org/cgi-bin/mature.pl?mature_acc=MIMAT0025118
mmu-miR-6538	0	0	0	0	0	0	0	1	http://www.mirbase.org/cgi-bin/mature.pl?mature_acc=MIMAT0025583
mmu-miR-470-3p	0	0	0	0	0	0	0	1	http://www.mirbase.org/cgi-bin/mature.pl?mature_acc=MIMAT0004760
mmu-miR-7050-3p	0	0	0	0	0	0	0	1	http://www.mirbase.org/cgi-bin/mature.pl?mature_acc=MIMAT0028005
mmu-miR-7235-5p	0	0	0	0	0	0	0	1	http://www.mirbase.org/cgi-bin/mature.pl?mature_acc=MIMAT0028438
mmu-miR-6381	0	0	0	0	0	0	0	1	http://www.mirbase.org/cgi-bin/mature.pl?mature_acc=MIMAT0025127
mmu-miR-3104-5p	0	0	0	0	0	0	0	1	http://www.mirbase.org/cgi-bin/mature.pl?mature_acc=MIMAT0014939
mmu-miR-208b-5p	0	0	0	0	0	0	0	1	http://www.mirbase.org/cgi-bin/mature.pl?mature_acc=MIMAT0017280
mmu-miR-6348	0	0	0	0	0	0	0	1	http://www.mirbase.org/cgi-bin/mature.pl?mature_acc=MIMAT0025091
mmu-miR-7684-5p	0	0	0	0	0	0	0	1	http://www.mirbase.org/cgi-bin/mature.pl?mature_acc=MIMAT0029890
mmu-miR-7653-5p	0	0	0	0	0	0	0	1	http://www.mirbase.org/cgi-bin/mature.pl?mature_acc=MIMAT0029812
mmu-miR-1911-5p	0	0	0	0	0	0	0	1	http://www.mirbase.org/cgi-bin/mature.pl?mature_acc=MIMAT0048643
mmu-miR-1898	0	0	0	0	0	0	0	1	http://www.mirbase.org/cgi-bin/mature.pl?mature_acc=MIMAT0007875
mmu-miR-7072-3p	0	0	0	0	0	0	0	1	http://www.mirbase.org/cgi-bin/mature.pl?mature_acc=MIMAT0028051
mmu-miR-7089-5p	0	0	0	0	0	0	0	1	http://www.mirbase.org/cgi-bin/mature.pl?mature_acc=MIMAT0028084
mmu-miR-3101-3p	0	0	0	0	0	0	0	1	http://www.mirbase.org/cgi-bin/mature.pl?mature_acc=MIMAT0014922
mmu-miR-669i	0	0	0	0	0	0	0	1	http://www.mirbase.org/cgi-bin/mature.pl?mature_acc=MIMAT0005840
mmu-miR-224-3p	0	0	0	0	0	0	0	1	http://www.mirbase.org/cgi-bin/mature.pl?mature_acc=MIMAT0017062
mmu-miR-3110-3p	0	0	0	0	0	0	0	1	http://www.mirbase.org/cgi-bin/mature.pl?mature_acc=MIMAT0014952
mmu-miR-688	0	0	0	0	0	0	0	1	http://www.mirbase.org/cgi-bin/mature.pl?mature_acc=MIMAT0003467
mmu-miR-344b-5p	0	0	0	0	0	0	0	1	http://www.mirbase.org/cgi-bin/mature.pl?mature_acc=MIMAT0014925
mmu-miR-7664-5p	0	0	0	0	0	0	0	1	http://www.mirbase.org/cgi-bin/mature.pl?mature_acc=MIMAT0029834
mmu-miR-12202-5p	0	0	0	0	0	0	0	1	http://www.mirbase.org/cgi-bin/mature.pl?mature_acc=MIMAT0049871
mmu-miR-665-5p	0	0	0	0	0	0	0	1	http://www.mirbase.org/cgi-bin/mature.pl?mature_acc=MIMAT0017238
mmu-miR-7223-5p	0	0	0	0	0	0	0	1	http://www.mirbase.org/cgi-bin/mature.pl?mature_acc=MIMAT0028414
mmu-miR-6347	0	0	0	0	0	0	0	1	http://www.mirbase.org/cgi-bin/mature.pl?mature_acc=MIMAT0025090
mmu-miR-6341	0	0	0	0	0	0	0	1	http://www.mirbase.org/cgi-bin/mature.pl?mature_acc=MIMAT0025084
mmu-miR-3960	0	0	0	0	0	0	0	1	http://www.mirbase.org/cgi-bin/mature.pl?mature_acc=MIMAT0019336
mmu-miR-12178-5p	0	0	0	0	0	0	0	1	http://www.mirbase.org/cgi-bin/mature.pl?mature_acc=MIMAT0049822
mmu-miR-463-3p	0	0	0	0	0	0	0	1	http://www.mirbase.org/cgi-bin/mature.pl?mature_acc=MIMAT0004758
mmu-miR-1199-3p	0	0	0	0	0	0	0	1	http://www.mirbase.org/cgi-bin/mature.pl?mature_acc=MIMAT0017333
mmu-miR-3067-3p	0	0	0	0	0	0	0	1	http://www.mirbase.org/cgi-bin/mature.pl?mature_acc=MIMAT0014841
mmu-miR-669l-3p	0	0	0	0	0	0	0	1	http://www.mirbase.org/cgi-bin/mature.pl?mature_acc=MIMAT0017345
mmu-miR-6935-3p	0	0	0	0	0	0	0	1	http://www.mirbase.org/cgi-bin/mature.pl?mature_acc=MIMAT0027771
mmu-miR-6409	0	0	0	0	0	0	0	1	http://www.mirbase.org/cgi-bin/mature.pl?mature_acc=MIMAT0025162
mmu-miR-6346	0	0	0	0	0	0	0	1	http://www.mirbase.org/cgi-bin/mature.pl?mature_acc=MIMAT0025089
mmu-miR-12181-5p	0	0	0	0	0	0	0	1	http://www.mirbase.org/cgi-bin/mature.pl?mature_acc=MIMAT0049826
mmu-miR-6238	0	0	0	0	0	0	0	1	http://www.mirbase.org/cgi-bin/mature.pl?mature_acc=MIMAT0024859
mmu-miR-761	0	0	0	0	0	0	0	1	http://www.mirbase.org/cgi-bin/mature.pl?mature_acc=MIMAT0003893
mmu-miR-7039-3p	0	0	0	0	0	0	0	1	http://www.mirbase.org/cgi-bin/mature.pl?mature_acc=MIMAT0027983
mmu-miR-7088-5p	0	0	0	0	0	0	0	1	http://www.mirbase.org/cgi-bin/mature.pl?mature_acc=MIMAT0028082
mmu-miR-1956	0	0	0	0	0	0	0	1	http://www.mirbase.org/cgi-bin/mature.pl?mature_acc=MIMAT0009428
mmu-miR-6984-5p	0	0	0	0	0	0	0	1	http://www.mirbase.org/cgi-bin/mature.pl?mature_acc=MIMAT0027870
mmu-miR-7062-5p	0	0	0	0	0	0	0	1	http://www.mirbase.org/cgi-bin/mature.pl?mature_acc=MIMAT0028028
mmu-miR-3108-3p	0	0	0	0	0	0	0	1	http://www.mirbase.org/cgi-bin/mature.pl?mature_acc=MIMAT0014948
mmu-miR-7675-3p	0	0	0	0	0	0	0	1	http://www.mirbase.org/cgi-bin/mature.pl?mature_acc=MIMAT0029859
mmu-miR-126b-5p	0	0	0	0	0	0	0	1	http://www.mirbase.org/cgi-bin/mature.pl?mature_acc=MIMAT0029894
mmu-miR-1958	0	0	0	0	0	0	0	1	http://www.mirbase.org/cgi-bin/mature.pl?mature_acc=MIMAT0009431
mmu-miR-7666-3p	0	0	0	0	0	0	0	1	http://www.mirbase.org/cgi-bin/mature.pl?mature_acc=MIMAT0029839
mmu-miR-7062-3p	0	0	0	0	0	0	0	1	http://www.mirbase.org/cgi-bin/mature.pl?mature_acc=MIMAT0028029
mmu-miR-881-5p	0	0	0	0	0	0	0	1	http://www.mirbase.org/cgi-bin/mature.pl?mature_acc=MIMAT0004845
mmu-miR-7667-3p	0	0	0	0	0	0	0	1	http://www.mirbase.org/cgi-bin/mature.pl?mature_acc=MIMAT0029841
mmu-miR-8092	0	0	0	0	0	0	0	1	http://www.mirbase.org/cgi-bin/mature.pl?mature_acc=MIMAT0031393
mmu-miR-6975-5p	0	0	0	0	0	0	0	1	http://www.mirbase.org/cgi-bin/mature.pl?mature_acc=MIMAT0027852
mmu-miR-196a-2-3p	0	0	0	0	0	0	0	1	http://www.mirbase.org/cgi-bin/mature.pl?mature_acc=MIMAT0004618
mmu-miR-6971-5p	0	0	0	0	0	0	0	1	http://www.mirbase.org/cgi-bin/mature.pl?mature_acc=MIMAT0027844
mmu-miR-7001-3p	0	0	0	0	0	0	0	1	http://www.mirbase.org/cgi-bin/mature.pl?mature_acc=MIMAT0027905
mmu-miR-9768-3p	0	0	0	0	0	0	0	1	http://www.mirbase.org/cgi-bin/mature.pl?mature_acc=MIMAT0036460
mmu-miR-713	0	0	0	0	0	0	0	1	http://www.mirbase.org/cgi-bin/mature.pl?mature_acc=MIMAT0003504
mmu-miR-7081-5p	0	0	0	0	0	0	0	1	http://www.mirbase.org/cgi-bin/mature.pl?mature_acc=MIMAT0028068
mmu-miR-6368	0	0	0	0	0	0	0	1	http://www.mirbase.org/cgi-bin/mature.pl?mature_acc=MIMAT0025112
mmu-miR-7035-5p	0	0	0	0	0	0	0	1	http://www.mirbase.org/cgi-bin/mature.pl?mature_acc=MIMAT0027974
mmu-miR-216c-3p	0	0	0	0	0	0	0	1	http://www.mirbase.org/cgi-bin/mature.pl?mature_acc=MIMAT0029889
mmu-miR-1929-5p	0	0	0	0	0	0	0	1	http://www.mirbase.org/cgi-bin/mature.pl?mature_acc=MIMAT0009392
mmu-miR-12203-5p	0	0	0	0	0	0	0	1	http://www.mirbase.org/cgi-bin/mature.pl?mature_acc=MIMAT0049873
mmu-miR-6928-5p	0	0	0	0	0	0	0	1	http://www.mirbase.org/cgi-bin/mature.pl?mature_acc=MIMAT0027756
mmu-miR-6390	0	0	0	0	0	0	0	1	http://www.mirbase.org/cgi-bin/mature.pl?mature_acc=MIMAT0025139
mmu-miR-3965	0	0	0	0	0	0	0	1	http://www.mirbase.org/cgi-bin/mature.pl?mature_acc=MIMAT0019347
mmu-miR-669k-3p	0	0	0	0	0	0	0	1	http://www.mirbase.org/cgi-bin/mature.pl?mature_acc=MIMAT0005831
mmu-miR-207	0	0	0	0	0	0	0	1	http://www.mirbase.org/cgi-bin/mature.pl?mature_acc=MIMAT0000240
mmu-miR-451b	0	0	0	0	0	0	0	1	http://www.mirbase.org/cgi-bin/mature.pl?mature_acc=MIMAT0025178
mmu-miR-7230-5p	0	0	0	0	0	0	0	1	http://www.mirbase.org/cgi-bin/mature.pl?mature_acc=MIMAT0028428
mmu-miR-297a-5p	0	0	0	0	0	0	0	1	http://www.mirbase.org/cgi-bin/mature.pl?mature_acc=MIMAT0000375
mmu-miR-130c	0	0	0	0	0	0	0	1	http://www.mirbase.org/cgi-bin/mature.pl?mature_acc=MIMAT0025132
mmu-miR-7016-5p	0	0	0	0	0	0	0	1	http://www.mirbase.org/cgi-bin/mature.pl?mature_acc=MIMAT0027936
mmu-miR-3058-3p	0	0	0	0	0	0	0	1	http://www.mirbase.org/cgi-bin/mature.pl?mature_acc=MIMAT0014814
mmu-miR-7036b-3p	0	0	0	0	0	0	0	1	http://www.mirbase.org/cgi-bin/mature.pl?mature_acc=MIMAT0029809
mmu-miR-7024-3p	0	0	0	0	0	0	0	1	http://www.mirbase.org/cgi-bin/mature.pl?mature_acc=MIMAT0027953
mmu-miR-106a-3p	0	0	0	0	0	0	0	1	http://www.mirbase.org/cgi-bin/mature.pl?mature_acc=MIMAT0017009
mmu-miR-450a-2-3p	0	0	0	0	0	0	0	1	http://www.mirbase.org/cgi-bin/mature.pl?mature_acc=MIMAT0004789
mmu-miR-7116-5p	0	0	0	0	0	0	0	1	http://www.mirbase.org/cgi-bin/mature.pl?mature_acc=MIMAT0028129
mmu-miR-7003-3p	0	0	0	0	0	0	0	1	http://www.mirbase.org/cgi-bin/mature.pl?mature_acc=MIMAT0027911
mmu-miR-6387	0	0	0	0	0	0	0	1	http://www.mirbase.org/cgi-bin/mature.pl?mature_acc=MIMAT0025134
mmu-miR-1932	0	0	0	0	0	0	0	1	http://www.mirbase.org/cgi-bin/mature.pl?mature_acc=MIMAT0009395
mmu-miR-7046-5p	0	0	0	0	0	0	0	1	http://www.mirbase.org/cgi-bin/mature.pl?mature_acc=MIMAT0027996
mmu-miR-343	0	0	0	0	0	0	0	1	http://www.mirbase.org/cgi-bin/mature.pl?mature_acc=MIMAT0004868
mmu-miR-7665-5p	0	0	0	0	0	0	0	1	http://www.mirbase.org/cgi-bin/mature.pl?mature_acc=MIMAT0029836
mmu-miR-8110	0	0	0	0	0	0	0	1	http://www.mirbase.org/cgi-bin/mature.pl?mature_acc=MIMAT0031416
mmu-miR-5709-3p	0	0	0	0	0	0	0	1	http://www.mirbase.org/cgi-bin/mature.pl?mature_acc=MIMAT0027104
mmu-miR-6919-5p	0	0	0	0	0	0	0	1	http://www.mirbase.org/cgi-bin/mature.pl?mature_acc=MIMAT0027738
mmu-miR-883a-3p	0	0	0	0	0	0	0	1	http://www.mirbase.org/cgi-bin/mature.pl?mature_acc=MIMAT0004849
mmu-miR-7671-5p	0	0	0	0	0	0	0	1	http://www.mirbase.org/cgi-bin/mature.pl?mature_acc=MIMAT0029848
mmu-miR-7646-5p	0	0	0	0	0	0	0	1	http://www.mirbase.org/cgi-bin/mature.pl?mature_acc=MIMAT0029794
mmu-miR-3073b-5p	0	0	0	0	0	0	0	1	http://www.mirbase.org/cgi-bin/mature.pl?mature_acc=MIMAT0022375
mmu-miR-466f	0	0	0	0	0	0	0	1	http://www.mirbase.org/cgi-bin/mature.pl?mature_acc=MIMAT0005844
mmu-miR-6411	0	0	0	0	0	0	0	1	http://www.mirbase.org/cgi-bin/mature.pl?mature_acc=MIMAT0025164
mmu-miR-432	0	0	0	0	0	0	0	1	http://www.mirbase.org/cgi-bin/mature.pl?mature_acc=MIMAT0012771
mmu-miR-7684-3p	0	0	0	0	0	0	0	1	http://www.mirbase.org/cgi-bin/mature.pl?mature_acc=MIMAT0029891
mmu-miR-693-5p	0	0	0	0	0	0	0	1	http://www.mirbase.org/cgi-bin/mature.pl?mature_acc=MIMAT0003472
mmu-miR-6961-3p	0	0	0	0	0	0	0	1	http://www.mirbase.org/cgi-bin/mature.pl?mature_acc=MIMAT0027823
mmu-miR-876-5p	0	0	0	0	0	0	0	1	http://www.mirbase.org/cgi-bin/mature.pl?mature_acc=MIMAT0004854
mmu-miR-8113	0	0	0	0	0	0	0	1	http://www.mirbase.org/cgi-bin/mature.pl?mature_acc=MIMAT0031419
mmu-miR-96-3p	0	0	0	0	0	0	0	1	http://www.mirbase.org/cgi-bin/mature.pl?mature_acc=MIMAT0017021
mmu-miR-292a-5p	0	0	0	0	0	0	0	1	http://www.mirbase.org/cgi-bin/mature.pl?mature_acc=MIMAT0000369
mmu-miR-7238-5p	0	0	0	0	0	0	0	1	http://www.mirbase.org/cgi-bin/mature.pl?mature_acc=MIMAT0028444
mmu-miR-12206-5p	0	0	0	0	0	0	0	1	http://www.mirbase.org/cgi-bin/mature.pl?mature_acc=MIMAT0049880
mmu-miR-12180-3p	0	0	0	0	0	0	0	1	http://www.mirbase.org/cgi-bin/mature.pl?mature_acc=MIMAT0049825
mmu-miR-7028-3p	0	0	0	0	0	0	0	1	http://www.mirbase.org/cgi-bin/mature.pl?mature_acc=MIMAT0027961
mmu-miR-7227-5p	0	0	0	0	0	0	0	1	http://www.mirbase.org/cgi-bin/mature.pl?mature_acc=MIMAT0028422
mmu-miR-12183-5p	0	0	0	0	0	0	0	1	http://www.mirbase.org/cgi-bin/mature.pl?mature_acc=MIMAT0049830
mmu-miR-669e-3p	0	0	0	0	0	0	0	1	http://www.mirbase.org/cgi-bin/mature.pl?mature_acc=MIMAT0017330
mmu-miR-6917-5p	0	0	0	0	0	0	0	1	http://www.mirbase.org/cgi-bin/mature.pl?mature_acc=MIMAT0027734
mmu-miR-7230-3p	0	0	0	0	0	0	0	1	http://www.mirbase.org/cgi-bin/mature.pl?mature_acc=MIMAT0028429
mmu-miR-711	0	0	0	0	0	0	0	1	http://www.mirbase.org/cgi-bin/mature.pl?mature_acc=MIMAT0003501
mmu-miR-1941-5p	0	0	0	0	0	0	0	1	http://www.mirbase.org/cgi-bin/mature.pl?mature_acc=MIMAT0009405
mmu-miR-6921-5p	0	0	0	0	0	0	0	1	http://www.mirbase.org/cgi-bin/mature.pl?mature_acc=MIMAT0027742
mmu-miR-466l-5p	0	0	0	0	0	0	0	1	http://www.mirbase.org/cgi-bin/mature.pl?mature_acc=MIMAT0017322
mmu-miR-7085-5p	0	0	0	0	0	0	0	1	http://www.mirbase.org/cgi-bin/mature.pl?mature_acc=MIMAT0028076
mmu-miR-743a-5p	0	0	0	0	0	0	0	1	http://www.mirbase.org/cgi-bin/mature.pl?mature_acc=MIMAT0017263
mmu-miR-5118	0	0	0	0	0	0	0	1	http://www.mirbase.org/cgi-bin/mature.pl?mature_acc=MIMAT0020626
mmu-miR-7648-3p	0	0	0	0	0	0	0	1	http://www.mirbase.org/cgi-bin/mature.pl?mature_acc=MIMAT0029799
mmu-miR-6980-3p	0	0	0	0	0	0	0	1	http://www.mirbase.org/cgi-bin/mature.pl?mature_acc=MIMAT0027863
mmu-miR-466o-3p	0	0	0	0	0	0	0	1	http://www.mirbase.org/cgi-bin/mature.pl?mature_acc=MIMAT0014886
mmu-miR-6933-3p	0	0	0	0	0	0	0	1	http://www.mirbase.org/cgi-bin/mature.pl?mature_acc=MIMAT0027767
mmu-miR-467f	0	0	0	0	0	0	0	1	http://www.mirbase.org/cgi-bin/mature.pl?mature_acc=MIMAT0005846
mmu-miR-5616-3p	0	0	0	0	0	0	0	1	http://www.mirbase.org/cgi-bin/mature.pl?mature_acc=MIMAT0022360
mmu-miR-6241	0	0	0	0	0	0	0	1	http://www.mirbase.org/cgi-bin/mature.pl?mature_acc=MIMAT0024862
mmu-miR-6922-5p	0	0	0	0	0	0	0	1	http://www.mirbase.org/cgi-bin/mature.pl?mature_acc=MIMAT0027744
mmu-miR-291a-5p	0	0	0	0	0	0	0	1	http://www.mirbase.org/cgi-bin/mature.pl?mature_acc=MIMAT0000367
mmu-miR-6389	0	0	0	0	0	0	0	1	http://www.mirbase.org/cgi-bin/mature.pl?mature_acc=MIMAT0025137
mmu-miR-7057-5p	0	0	0	0	0	0	0	1	http://www.mirbase.org/cgi-bin/mature.pl?mature_acc=MIMAT0028018
mmu-miR-743a-3p	0	0	0	0	0	0	0	1	http://www.mirbase.org/cgi-bin/mature.pl?mature_acc=MIMAT0004238
mmu-miR-5106	0	0	0	0	0	0	0	1	http://www.mirbase.org/cgi-bin/mature.pl?mature_acc=MIMAT0020613
mmu-miR-3090-3p	0	0	0	0	0	0	0	1	http://www.mirbase.org/cgi-bin/mature.pl?mature_acc=MIMAT0014902
mmu-miR-3544-5p	0	0	0	0	0	0	0	1	http://www.mirbase.org/cgi-bin/mature.pl?mature_acc=MIMAT0022353
mmu-miR-5098	0	0	0	0	0	0	0	1	http://www.mirbase.org/cgi-bin/mature.pl?mature_acc=MIMAT0020605
mmu-miR-7023-5p	0	0	0	0	0	0	0	1	http://www.mirbase.org/cgi-bin/mature.pl?mature_acc=MIMAT0027950
mmu-miR-6537-5p	0	0	0	0	0	0	0	1	http://www.mirbase.org/cgi-bin/mature.pl?mature_acc=MIMAT0025581
mmu-miR-468-5p	0	0	0	0	0	0	0	1	http://www.mirbase.org/cgi-bin/mature.pl?mature_acc=MIMAT0022699
mmu-miR-5104b-5p	0	0	0	0	0	0	0	1	http://www.mirbase.org/cgi-bin/mature.pl?mature_acc=MIMAT0049821
mmu-miR-675-3p	0	0	0	0	0	0	0	1	http://www.mirbase.org/cgi-bin/mature.pl?mature_acc=MIMAT0003726
mmu-miR-7670-5p	0	0	0	0	0	0	0	1	http://www.mirbase.org/cgi-bin/mature.pl?mature_acc=MIMAT0029846
mmu-miR-7069-3p	0	0	0	0	0	0	0	1	http://www.mirbase.org/cgi-bin/mature.pl?mature_acc=MIMAT0028045
mmu-miR-6939-3p	0	0	0	0	0	0	0	1	http://www.mirbase.org/cgi-bin/mature.pl?mature_acc=MIMAT0027779
mmu-miR-7232-5p	0	0	0	0	0	0	0	1	http://www.mirbase.org/cgi-bin/mature.pl?mature_acc=MIMAT0028432
mmu-miR-6385	0	0	0	0	0	0	0	1	http://www.mirbase.org/cgi-bin/mature.pl?mature_acc=MIMAT0025131
mmu-miR-7229-3p	0	0	0	0	0	0	0	1	http://www.mirbase.org/cgi-bin/mature.pl?mature_acc=MIMAT0028427
mmu-miR-6902-3p	0	0	0	0	0	0	0	1	http://www.mirbase.org/cgi-bin/mature.pl?mature_acc=MIMAT0027705
mmu-miR-12188-3p	0	0	0	0	0	0	0	1	http://www.mirbase.org/cgi-bin/mature.pl?mature_acc=MIMAT0049845
mmu-miR-7074-3p	0	0	0	0	0	0	0	1	http://www.mirbase.org/cgi-bin/mature.pl?mature_acc=MIMAT0028055
mmu-miR-6947-3p	0	0	0	0	0	0	0	1	http://www.mirbase.org/cgi-bin/mature.pl?mature_acc=MIMAT0027795
mmu-miR-1929-3p	0	0	0	0	0	0	0	1	http://www.mirbase.org/cgi-bin/mature.pl?mature_acc=MIMAT0022729
mmu-miR-6393	0	0	0	0	0	0	0	1	http://www.mirbase.org/cgi-bin/mature.pl?mature_acc=MIMAT0025143
mmu-miR-7227-3p	0	0	0	0	0	0	0	1	http://www.mirbase.org/cgi-bin/mature.pl?mature_acc=MIMAT0028423
mmu-miR-18b-5p	0	0	0	0	0	0	0	1	http://www.mirbase.org/cgi-bin/mature.pl?mature_acc=MIMAT0004858
mmu-miR-6930-3p	0	0	0	0	0	0	0	1	http://www.mirbase.org/cgi-bin/mature.pl?mature_acc=MIMAT0027761
mmu-miR-7011-3p	0	0	0	0	0	0	0	1	http://www.mirbase.org/cgi-bin/mature.pl?mature_acc=MIMAT0027927
mmu-miR-1897-3p	0	0	0	0	0	0	0	1	http://www.mirbase.org/cgi-bin/mature.pl?mature_acc=MIMAT0007865
mmu-miR-7001-5p	0	0	0	0	0	0	0	1	http://www.mirbase.org/cgi-bin/mature.pl?mature_acc=MIMAT0027904
mmu-miR-6956-5p	0	0	0	0	0	0	0	1	http://www.mirbase.org/cgi-bin/mature.pl?mature_acc=MIMAT0027812
mmu-miR-3065-5p	0	0	0	0	0	0	0	1	http://www.mirbase.org/cgi-bin/mature.pl?mature_acc=MIMAT0014836
mmu-miR-8099	0	0	0	0	0	0	0	1	http://www.mirbase.org/cgi-bin/mature.pl?mature_acc=MIMAT0031401
mmu-miR-8101	0	0	0	0	0	0	0	1	http://www.mirbase.org/cgi-bin/mature.pl?mature_acc=MIMAT0031405
mmu-miR-3063-5p	0	0	0	0	0	0	0	1	http://www.mirbase.org/cgi-bin/mature.pl?mature_acc=MIMAT0014832
mmu-miR-767	0	0	0	0	0	0	0	1	http://www.mirbase.org/cgi-bin/mature.pl?mature_acc=MIMAT0012773
mmu-miR-202-5p	0	0	0	0	0	0	0	1	http://www.mirbase.org/cgi-bin/mature.pl?mature_acc=MIMAT0004546
mmu-miR-1271-3p	0	0	0	0	0	0	0	1	http://www.mirbase.org/cgi-bin/mature.pl?mature_acc=MIMAT0048642
mmu-miR-465c-5p	0	0	0	0	0	0	0	1	http://www.mirbase.org/cgi-bin/mature.pl?mature_acc=MIMAT0004873
mmu-miR-7021-3p	0	0	0	0	0	0	0	1	http://www.mirbase.org/cgi-bin/mature.pl?mature_acc=MIMAT0027947
mmu-miR-7091-3p	0	0	0	0	0	0	0	1	http://www.mirbase.org/cgi-bin/mature.pl?mature_acc=MIMAT0028089
mmu-miR-6990-5p	0	0	0	0	0	0	0	1	http://www.mirbase.org/cgi-bin/mature.pl?mature_acc=MIMAT0027882
mmu-miR-7217-5p	0	0	0	0	0	0	0	1	http://www.mirbase.org/cgi-bin/mature.pl?mature_acc=MIMAT0028402
mmu-miR-695	0	0	0	0	0	0	0	1	http://www.mirbase.org/cgi-bin/mature.pl?mature_acc=MIMAT0003481
mmu-miR-291a-3p	0	0	0	0	0	0	0	1	http://www.mirbase.org/cgi-bin/mature.pl?mature_acc=MIMAT0000368
mmu-miR-6366	0	0	0	0	0	0	0	1	http://www.mirbase.org/cgi-bin/mature.pl?mature_acc=MIMAT0025110
mmu-miR-7658-3p	0	0	0	0	0	0	0	1	http://www.mirbase.org/cgi-bin/mature.pl?mature_acc=MIMAT0029823
mmu-miR-7226-5p	0	0	0	0	0	0	0	1	http://www.mirbase.org/cgi-bin/mature.pl?mature_acc=MIMAT0028420
mmu-miR-7090-5p	0	0	0	0	0	0	0	1	http://www.mirbase.org/cgi-bin/mature.pl?mature_acc=MIMAT0028086
mmu-miR-3106-3p	0	0	0	0	0	0	0	1	http://www.mirbase.org/cgi-bin/mature.pl?mature_acc=MIMAT0014818
mmu-miR-7045-5p	0	0	0	0	0	0	0	1	http://www.mirbase.org/cgi-bin/mature.pl?mature_acc=MIMAT0027994
mmu-miR-1946b	0	0	0	0	0	0	0	1	http://www.mirbase.org/cgi-bin/mature.pl?mature_acc=MIMAT0009443
mmu-miR-1936	0	0	0	0	0	0	0	1	http://www.mirbase.org/cgi-bin/mature.pl?mature_acc=MIMAT0009400
mmu-miR-758-5p	0	0	0	0	0	0	0	1	http://www.mirbase.org/cgi-bin/mature.pl?mature_acc=MIMAT0017235
mmu-miR-1964-5p	0	0	0	0	0	0	0	1	http://www.mirbase.org/cgi-bin/mature.pl?mature_acc=MIMAT0017349
mmu-miR-743b-3p	0	0	0	0	0	0	0	1	http://www.mirbase.org/cgi-bin/mature.pl?mature_acc=MIMAT0004840
mmu-miR-6904-3p	0	0	0	0	0	0	0	1	http://www.mirbase.org/cgi-bin/mature.pl?mature_acc=MIMAT0027709
mmu-miR-5709-5p	0	0	0	0	0	0	0	1	http://www.mirbase.org/cgi-bin/mature.pl?mature_acc=MIMAT0022504
mmu-miR-7212-3p	0	0	0	0	0	0	0	1	http://www.mirbase.org/cgi-bin/mature.pl?mature_acc=MIMAT0028393
mmu-miR-7049-3p	0	0	0	0	0	0	0	1	http://www.mirbase.org/cgi-bin/mature.pl?mature_acc=MIMAT0028003
mmu-miR-7053-3p	0	0	0	0	0	0	0	1	http://www.mirbase.org/cgi-bin/mature.pl?mature_acc=MIMAT0028011
mmu-miR-466n-3p	0	0	0	0	0	0	0	1	http://www.mirbase.org/cgi-bin/mature.pl?mature_acc=MIMAT0014894
mmu-miR-6420	0	0	0	0	0	0	0	1	http://www.mirbase.org/cgi-bin/mature.pl?mature_acc=MIMAT0025176
mmu-miR-763	0	0	0	0	0	0	0	1	http://www.mirbase.org/cgi-bin/mature.pl?mature_acc=MIMAT0003896
mmu-miR-5618-3p	0	0	0	0	0	0	0	1	http://www.mirbase.org/cgi-bin/mature.pl?mature_acc=MIMAT0022364
mmu-miR-6897-3p	0	0	0	0	0	0	0	1	http://www.mirbase.org/cgi-bin/mature.pl?mature_acc=MIMAT0027695
mmu-miR-18b-3p	0	0	0	0	0	0	0	1	http://www.mirbase.org/cgi-bin/mature.pl?mature_acc=MIMAT0017270
mmu-miR-802-3p	0	0	0	0	0	0	0	1	http://www.mirbase.org/cgi-bin/mature.pl?mature_acc=MIMAT0017240
mmu-miR-8106	0	0	0	0	0	0	0	1	http://www.mirbase.org/cgi-bin/mature.pl?mature_acc=MIMAT0031411
mmu-miR-876-3p	0	0	0	0	0	0	0	1	http://www.mirbase.org/cgi-bin/mature.pl?mature_acc=MIMAT0004855
mmu-miR-302c-3p	0	0	0	0	0	0	0	1	http://www.mirbase.org/cgi-bin/mature.pl?mature_acc=MIMAT0003376
mmu-miR-7650-3p	0	0	0	0	0	0	0	1	http://www.mirbase.org/cgi-bin/mature.pl?mature_acc=MIMAT0029803
mmu-miR-6996-5p	0	0	0	0	0	0	0	1	http://www.mirbase.org/cgi-bin/mature.pl?mature_acc=MIMAT0027894
mmu-miR-6410	0	0	0	0	0	0	0	1	http://www.mirbase.org/cgi-bin/mature.pl?mature_acc=MIMAT0025163
mmu-miR-6919-3p	0	0	0	0	0	0	0	1	http://www.mirbase.org/cgi-bin/mature.pl?mature_acc=MIMAT0027739
mmu-miR-7241-5p	0	0	0	0	0	0	0	1	http://www.mirbase.org/cgi-bin/mature.pl?mature_acc=MIMAT0028450
mmu-miR-1905	0	0	0	0	0	0	0	1	http://www.mirbase.org/cgi-bin/mature.pl?mature_acc=MIMAT0007866
mmu-miR-7216-3p	0	0	0	0	0	0	0	1	http://www.mirbase.org/cgi-bin/mature.pl?mature_acc=MIMAT0028401
mmu-miR-7678-3p	0	0	0	0	0	0	0	1	http://www.mirbase.org/cgi-bin/mature.pl?mature_acc=MIMAT0029871
mmu-miR-7229-5p	0	0	0	0	0	0	0	1	http://www.mirbase.org/cgi-bin/mature.pl?mature_acc=MIMAT0028426
mmu-miR-717	0	0	0	0	0	0	0	1	http://www.mirbase.org/cgi-bin/mature.pl?mature_acc=MIMAT0003510
mmu-miR-6938-5p	0	0	0	0	0	0	0	1	http://www.mirbase.org/cgi-bin/mature.pl?mature_acc=MIMAT0027776
mmu-miR-12205-5p	0	0	0	0	0	0	0	1	http://www.mirbase.org/cgi-bin/mature.pl?mature_acc=MIMAT0049878
mmu-miR-7005-3p	0	0	0	0	0	0	0	1	http://www.mirbase.org/cgi-bin/mature.pl?mature_acc=MIMAT0027915
mmu-miR-7222-5p	0	0	0	0	0	0	0	1	http://www.mirbase.org/cgi-bin/mature.pl?mature_acc=MIMAT0028412
mmu-miR-1948-3p	0	0	0	0	0	0	0	1	http://www.mirbase.org/cgi-bin/mature.pl?mature_acc=MIMAT0009415
mmu-miR-698-5p	0	0	0	0	0	0	0	1	http://www.mirbase.org/cgi-bin/mature.pl?mature_acc=MIMAT0022930
mmu-miR-5626-3p	0	0	0	0	0	0	0	1	http://www.mirbase.org/cgi-bin/mature.pl?mature_acc=MIMAT0022382
mmu-miR-6980-5p	0	0	0	0	0	0	0	1	http://www.mirbase.org/cgi-bin/mature.pl?mature_acc=MIMAT0027862
mmu-miR-3081-5p	0	0	0	0	0	0	0	1	http://www.mirbase.org/cgi-bin/mature.pl?mature_acc=MIMAT0014870
mmu-miR-7094-1-5p	0	0	0	0	0	0	0	1	http://www.mirbase.org/cgi-bin/mature.pl?mature_acc=MIMAT0028094
mmu-miR-6950-5p	0	0	0	0	0	0	0	1	http://www.mirbase.org/cgi-bin/mature.pl?mature_acc=MIMAT0027800
mmu-miR-7225-3p	0	0	0	0	0	0	0	1	http://www.mirbase.org/cgi-bin/mature.pl?mature_acc=MIMAT0028419
mmu-miR-205-3p	0	0	0	0	0	0	0	1	http://www.mirbase.org/cgi-bin/mature.pl?mature_acc=MIMAT0017003
mmu-miR-12186-3p	0	0	0	0	0	0	0	1	http://www.mirbase.org/cgi-bin/mature.pl?mature_acc=MIMAT0049840
mmu-miR-6244	0	0	0	0	0	0	0	1	http://www.mirbase.org/cgi-bin/mature.pl?mature_acc=MIMAT0024864
mmu-miR-719	0	0	0	0	0	0	0	1	http://www.mirbase.org/cgi-bin/mature.pl?mature_acc=MIMAT0003465
mmu-miR-155-3p	0	0	0	0	0	0	0	1	http://www.mirbase.org/cgi-bin/mature.pl?mature_acc=MIMAT0016993
mmu-miR-1938	0	0	0	0	0	0	0	1	http://www.mirbase.org/cgi-bin/mature.pl?mature_acc=MIMAT0009402
mmu-miR-12195-5p	0	0	0	0	0	0	0	1	http://www.mirbase.org/cgi-bin/mature.pl?mature_acc=MIMAT0049859
mmu-miR-5622-3p	0	0	0	0	0	0	0	1	http://www.mirbase.org/cgi-bin/mature.pl?mature_acc=MIMAT0022372
mmu-miR-1947-3p	0	0	0	0	0	0	0	1	http://www.mirbase.org/cgi-bin/mature.pl?mature_acc=MIMAT0017343
mmu-miR-7048-5p	0	0	0	0	0	0	0	1	http://www.mirbase.org/cgi-bin/mature.pl?mature_acc=MIMAT0028000
mmu-miR-7039-5p	0	0	0	0	0	0	0	1	http://www.mirbase.org/cgi-bin/mature.pl?mature_acc=MIMAT0027982
mmu-miR-292a-3p	0	0	0	0	0	0	0	1	http://www.mirbase.org/cgi-bin/mature.pl?mature_acc=MIMAT0000370
mmu-miR-8109	0	0	0	0	0	0	0	1	http://www.mirbase.org/cgi-bin/mature.pl?mature_acc=MIMAT0031415
mmu-miR-2136	0	0	0	0	0	0	0	1	http://www.mirbase.org/cgi-bin/mature.pl?mature_acc=MIMAT0011212
mmu-miR-203-5p	0	0	0	0	0	0	0	1	http://www.mirbase.org/cgi-bin/mature.pl?mature_acc=MIMAT0004547
mmu-miR-3112-5p	0	0	0	0	0	0	0	1	http://www.mirbase.org/cgi-bin/mature.pl?mature_acc=MIMAT0014955
mmu-miR-7010-3p	0	0	0	0	0	0	0	1	http://www.mirbase.org/cgi-bin/mature.pl?mature_acc=MIMAT0027925
mmu-miR-721	0	0	0	0	0	0	0	1	http://www.mirbase.org/cgi-bin/mature.pl?mature_acc=MIMAT0003515
mmu-miR-6369	0	0	0	0	0	0	0	1	http://www.mirbase.org/cgi-bin/mature.pl?mature_acc=MIMAT0025113
mmu-miR-3075-3p	0	0	0	0	0	0	0	1	http://www.mirbase.org/cgi-bin/mature.pl?mature_acc=MIMAT0014859
mmu-miR-7687-5p	0	0	0	0	0	0	0	1	http://www.mirbase.org/cgi-bin/mature.pl?mature_acc=MIMAT0029902
mmu-miR-9718	0	0	0	0	0	0	0	1	http://www.mirbase.org/cgi-bin/mature.pl?mature_acc=MIMAT0039309
mmu-miR-129b-5p	0	0	0	0	0	0	0	1	http://www.mirbase.org/cgi-bin/mature.pl?mature_acc=MIMAT0029862
mmu-miR-1191b-3p	0	0	0	0	0	0	0	1	http://www.mirbase.org/cgi-bin/mature.pl?mature_acc=MIMAT0029867
mmu-miR-203b-5p	0	0	0	0	0	0	0	1	http://www.mirbase.org/cgi-bin/mature.pl?mature_acc=MIMAT0049831
mmu-miR-3073a-5p	0	0	0	0	0	0	0	1	http://www.mirbase.org/cgi-bin/mature.pl?mature_acc=MIMAT0014854
mmu-miR-6964-5p	0	0	0	0	0	0	0	1	http://www.mirbase.org/cgi-bin/mature.pl?mature_acc=MIMAT0027828
mmu-miR-6350	0	0	0	0	0	0	0	1	http://www.mirbase.org/cgi-bin/mature.pl?mature_acc=MIMAT0025093
mmu-miR-7647-5p	0	0	0	0	0	0	0	1	http://www.mirbase.org/cgi-bin/mature.pl?mature_acc=MIMAT0029796
mmu-miR-3091-5p	0	0	0	0	0	0	0	1	http://www.mirbase.org/cgi-bin/mature.pl?mature_acc=MIMAT0014903
mmu-miR-1902	0	0	0	0	0	0	0	1	http://www.mirbase.org/cgi-bin/mature.pl?mature_acc=MIMAT0007863
mmu-miR-7233-5p	0	0	0	0	0	0	0	1	http://www.mirbase.org/cgi-bin/mature.pl?mature_acc=MIMAT0028434
mmu-miR-467h	0	0	0	0	0	0	0	1	http://www.mirbase.org/cgi-bin/mature.pl?mature_acc=MIMAT0005855
mmu-miR-12181-3p	0	0	0	0	0	0	0	1	http://www.mirbase.org/cgi-bin/mature.pl?mature_acc=MIMAT0049827
mmu-miR-190a-3p	0	0	0	0	0	0	0	1	http://www.mirbase.org/cgi-bin/mature.pl?mature_acc=MIMAT0016998
mmu-miR-1906	0	0	0	0	0	0	0	1	http://www.mirbase.org/cgi-bin/mature.pl?mature_acc=MIMAT0007872
mmu-miR-802-5p	0	0	0	0	0	0	0	1	http://www.mirbase.org/cgi-bin/mature.pl?mature_acc=MIMAT0004188
mmu-miR-1962	0	0	0	0	0	0	0	1	http://www.mirbase.org/cgi-bin/mature.pl?mature_acc=MIMAT0009435
mmu-miR-6357	0	0	0	0	0	0	0	1	http://www.mirbase.org/cgi-bin/mature.pl?mature_acc=MIMAT0025100
mmu-miR-6400	0	0	0	0	0	0	0	1	http://www.mirbase.org/cgi-bin/mature.pl?mature_acc=MIMAT0025152
